# Supplementary material for: International food trade contributes to dietary risks and mortality at global, regional and national levels
Source: Nat Food. 2023 Oct 9;4(10):886–93. doi: 10.1038/s43016-023-00852-4 (PMC10589094; doi:10.1038/s43016-023-00852-4)
Supplement: Supplementary file 3 — Supplementary data file containing the global, regional and national estimates of food trade, its impacts on food availability and intake and the associated health impacts. [file 43016_2023_852_MOESM3_ESM.xlsx]

## Sheet: notes
Supplementary data file to "International food trade contributes to dietary risks and mortality at global, regional, and national levels"
Contact: Marco Springmann (marco.springmann@ouce.ox.ac.uk)
regions:
> classification of regions by country
> source: UN Statistical division (M49 classification)
data_trade:
> Food group: food groups related to dietary risks, including fruits, vegetables, legumes, nuts, and red meat
> Exporter: exporting country (in ISO3 code) or region (UNSD classification)
> Importer: importing country (in ISO3 code) or region (UNSD classification)
> Unit: trade in food in 2019 (in kilo tonnes per year, kt/yr; and as a percentage of production in the exporting region, %prod)
data_availability:
> Food group: food groups related to dietary risks, including fruits, vegetables, legumes, nuts, and red meat
> Exporter: exporting country (in ISO3 code) or region (UNSD classification)
> Importer: importing country (in ISO3 code) or region (UNSD classification)
> Unit: change in food availability in 2019 (in grams per person per day, g/d; and as a percentage of food demand in the importing region, %dmnd), as well as changes in food intake net of waste (in grams per person per day, g/d_w)
data_health:
> Parameter: deaths attributable to food trade in 2019 (in changes in the number of deaths, deaths_atr; and in changes in the overall burden of deaths attributable to the included risk factors ,%burden)
> Risk factors: diet-related risk factors, including changes in the intake of fruits, vegetables, legumes, nuts, and red meat
> Cause of death: causes of death linked to risk factors, including coronary heart disease (CHD), stroke, cancer, and type-2 diabates (T2DM)
> Exporter: exporting country (in ISO3 code) or region (UNSD classification)
> Importer: importing country (in ISO3 code) or region (UNSD classification)
> Stats: statistics, including mean, low, and high values of 95% confidence intervals

## Sheet: regions
Country (iso3)	Region (M49)
ARE	World
ARE	Asia
ARE	Western Asia
BHR	World
BHR	Asia
BHR	Western Asia
COM	World
COM	Africa
COM	Sub-Saharan Africa
DJI	World
DJI	Africa
DJI	Sub-Saharan Africa
DZA	World
DZA	Africa
DZA	Northern Africa
EGY	World
EGY	Africa
EGY	Northern Africa
IRQ	World
IRQ	Asia
IRQ	Western Asia
JOR	World
JOR	Asia
JOR	Western Asia
KWT	World
KWT	Asia
KWT	Western Asia
LBN	World
LBN	Asia
LBN	Western Asia
LBY	World
LBY	Africa
LBY	Northern Africa
MAR	World
MAR	Africa
MAR	Northern Africa
MRT	World
MRT	Africa
MRT	Sub-Saharan Africa
OMN	World
OMN	Asia
OMN	Western Asia
PSE	World
PSE	Asia
PSE	Western Asia
QAT	World
QAT	Asia
QAT	Western Asia
SAU	World
SAU	Asia
SAU	Western Asia
SDN	World
SDN	Africa
SDN	Northern Africa
SOM	World
SOM	Africa
SOM	Sub-Saharan Africa
SYR	World
SYR	Asia
SYR	Western Asia
TUN	World
TUN	Africa
TUN	Northern Africa
YEM	World
YEM	Asia
YEM	Western Asia
BGR	World
BGR	Europe
BGR	Eastern Europe
CZE	World
CZE	Europe
CZE	Eastern Europe
EST	World
EST	Europe
EST	Northern Europe
HRV	World
HRV	Europe
HRV	Southern Europe
HUN	World
HUN	Europe
HUN	Eastern Europe
LTU	World
LTU	Europe
LTU	Northern Europe
LVA	World
LVA	Europe
LVA	Northern Europe
POL	World
POL	Europe
POL	Eastern Europe
ROU	World
ROU	Europe
ROU	Eastern Europe
SVK	World
SVK	Europe
SVK	Eastern Europe
SVN	World
SVN	Europe
SVN	Southern Europe
ATG	World
ATG	Americas
ATG	Latin America and the Caribbean
BHS	World
BHS	Americas
BHS	Latin America and the Caribbean
BLZ	World
BLZ	Americas
BLZ	Latin America and the Caribbean
BRB	World
BRB	Americas
BRB	Latin America and the Caribbean
DMA	World
DMA	Americas
DMA	Latin America and the Caribbean
GRD	World
GRD	Americas
GRD	Latin America and the Caribbean
GUY	World
GUY	Americas
GUY	Latin America and the Caribbean
JAM	World
JAM	Americas
JAM	Latin America and the Caribbean
KNA	World
KNA	Americas
KNA	Latin America and the Caribbean
LCA	World
LCA	Americas
LCA	Latin America and the Caribbean
SUR	World
SUR	Americas
SUR	Latin America and the Caribbean
TTO	World
TTO	Americas
TTO	Latin America and the Caribbean
VCT	World
VCT	Americas
VCT	Latin America and the Caribbean
ASM	World
ASM	Oceania
ASM	Polynesia
CHN	World
CHN	Asia
CHN	Eastern Asia
FJI	World
FJI	Oceania
FJI	Melanesia
FSM	World
FSM	Oceania
FSM	Micronesia
IDN	World
IDN	Asia
IDN	South-eastern Asia
KHM	World
KHM	Asia
KHM	South-eastern Asia
KIR	World
KIR	Oceania
KIR	Micronesia
LAO	World
LAO	Asia
LAO	South-eastern Asia
MHL	World
MHL	Oceania
MHL	Micronesia
MMR	World
MMR	Asia
MMR	South-eastern Asia
MNG	World
MNG	Asia
MNG	Eastern Asia
MYS	World
MYS	Asia
MYS	South-eastern Asia
PHL	World
PHL	Asia
PHL	South-eastern Asia
PNG	World
PNG	Oceania
PNG	Melanesia
PRK	World
PRK	Asia
PRK	Eastern Asia
SLB	World
SLB	Oceania
SLB	Melanesia
THA	World
THA	Asia
THA	South-eastern Asia
TLS	World
TLS	Asia
TLS	South-eastern Asia
TON	World
TON	Oceania
TON	Polynesia
TUV	World
TUV	Oceania
TUV	Polynesia
VNM	World
VNM	Asia
VNM	South-eastern Asia
VUT	World
VUT	Oceania
VUT	Melanesia
WSM	World
WSM	Oceania
WSM	Polynesia
ARG	World
ARG	Americas
ARG	Latin America and the Caribbean
BGD	World
BGD	Asia
BGD	Southern Asia
BOL	World
BOL	Americas
BOL	Latin America and the Caribbean
BTN	World
BTN	Asia
BTN	Southern Asia
BWA	World
BWA	Africa
BWA	Sub-Saharan Africa
CPV	World
CPV	Africa
CPV	Sub-Saharan Africa
DOM	World
DOM	Americas
DOM	Latin America and the Caribbean
ECU	World
ECU	Americas
ECU	Latin America and the Caribbean
ETH	World
ETH	Africa
ETH	Sub-Saharan Africa
GAB	World
GAB	Africa
GAB	Sub-Saharan Africa
GHA	World
GHA	Africa
GHA	Sub-Saharan Africa
GTM	World
GTM	Americas
GTM	Latin America and the Caribbean
HND	World
HND	Americas
HND	Latin America and the Caribbean
HTI	World
HTI	Americas
HTI	Latin America and the Caribbean
IND	World
IND	Asia
IND	Southern Asia
IRN	World
IRN	Asia
IRN	Southern Asia
ISR	World
ISR	Asia
ISR	Western Asia
LSO	World
LSO	Africa
LSO	Sub-Saharan Africa
MDV	World
MDV	Asia
MDV	Southern Asia
MEX	World
MEX	Americas
MEX	Latin America and the Caribbean
NAM	World
NAM	Africa
NAM	Sub-Saharan Africa
NIC	World
NIC	Americas
NIC	Latin America and the Caribbean
NPL	World
NPL	Asia
NPL	Southern Asia
PAK	World
PAK	Asia
PAK	Southern Asia
PAN	World
PAN	Americas
PAN	Latin America and the Caribbean
PER	World
PER	Americas
PER	Latin America and the Caribbean
PRY	World
PRY	Americas
PRY	Latin America and the Caribbean
RWA	World
RWA	Africa
RWA	Sub-Saharan Africa
SLV	World
SLV	Americas
SLV	Latin America and the Caribbean
SWZ	World
SWZ	Africa
SWZ	Sub-Saharan Africa
TJK	World
TJK	Asia
TJK	Central Asia
TKM	World
TKM	Asia
TKM	Central Asia
TUR	World
TUR	Asia
TUR	Western Asia
UZB	World
UZB	Asia
UZB	Central Asia
VEN	World
VEN	Americas
VEN	Latin America and the Caribbean
ZAF	World
ZAF	Africa
ZAF	Sub-Saharan Africa
ZWE	World
ZWE	Africa
ZWE	Sub-Saharan Africa
AUS	World
AUS	Oceania
AUS	Australia and New Zealand
BRN	World
BRN	Asia
BRN	South-eastern Asia
GUM	World
GUM	Oceania
GUM	Micronesia
JPN	World
JPN	Asia
JPN	Eastern Asia
KOR	World
KOR	Asia
KOR	Eastern Asia
MNP	World
MNP	Oceania
MNP	Micronesia
NCL	World
NCL	Oceania
NCL	Melanesia
NRU	World
NRU	Oceania
NRU	Micronesia
NZL	World
NZL	Oceania
NZL	Australia and New Zealand
PLW	World
PLW	Oceania
PLW	Micronesia
PYF	World
PYF	Oceania
PYF	Polynesia
SGP	World
SGP	Asia
SGP	South-eastern Asia
ALB	World
ALB	Europe
ALB	Southern Europe
ARM	World
ARM	Asia
ARM	Western Asia
AZE	World
AZE	Asia
AZE	Western Asia
BIH	World
BIH	Europe
BIH	Southern Europe
BLR	World
BLR	Europe
BLR	Eastern Europe
GEO	World
GEO	Asia
GEO	Western Asia
KAZ	World
KAZ	Asia
KAZ	Central Asia
KGZ	World
KGZ	Asia
KGZ	Central Asia
MDA	World
MDA	Europe
MDA	Eastern Europe
MKD	World
MKD	Europe
MKD	Southern Europe
MNE	World
MNE	Europe
MNE	Southern Europe
RUS	World
RUS	Europe
RUS	Eastern Europe
SRB	World
SRB	Europe
SRB	Southern Europe
UKR	World
UKR	Europe
UKR	Eastern Europe
AND	World
AND	Europe
AND	Southern Europe
AUT	World
AUT	Europe
AUT	Western Europe
BEL	World
BEL	Europe
BEL	Western Europe
CHE	World
CHE	Europe
CHE	Western Europe
CYP	World
CYP	Asia
CYP	Western Asia
DEU	World
DEU	Europe
DEU	Western Europe
DNK	World
DNK	Europe
DNK	Northern Europe
ESP	World
ESP	Europe
ESP	Southern Europe
FIN	World
FIN	Europe
FIN	Northern Europe
FRA	World
FRA	Europe
FRA	Western Europe
FRO	World
FRO	Europe
FRO	Northern Europe
GBR	World
GBR	Europe
GBR	Northern Europe
GIB	World
GIB	Europe
GIB	Southern Europe
GRC	World
GRC	Europe
GRC	Southern Europe
GRL	World
GRL	Americas
GRL	Northern America
IMN	World
IMN	Europe
IMN	Northern Europe
IRL	World
IRL	Europe
IRL	Northern Europe
ISL	World
ISL	Europe
ISL	Northern Europe
ITA	World
ITA	Europe
ITA	Southern Europe
LIE	World
LIE	Europe
LIE	Western Europe
LUX	World
LUX	Europe
LUX	Western Europe
MCO	World
MCO	Europe
MCO	Western Europe
NLD	World
NLD	Europe
NLD	Western Europe
NOR	World
NOR	Europe
NOR	Northern Europe
PRT	World
PRT	Europe
PRT	Southern Europe
SMR	World
SMR	Europe
SMR	Southern Europe
SWE	World
SWE	Europe
SWE	Northern Europe
MLT	World
MLT	Europe
MLT	Southern Europe
AFG	World
AFG	Asia
AFG	Southern Asia
BDI	World
BDI	Africa
BDI	Sub-Saharan Africa
BFA	World
BFA	Africa
BFA	Sub-Saharan Africa
CAF	World
CAF	Africa
CAF	Sub-Saharan Africa
CMR	World
CMR	Africa
CMR	Sub-Saharan Africa
COD	World
COD	Africa
COD	Sub-Saharan Africa
COG	World
COG	Africa
COG	Sub-Saharan Africa
ERI	World
ERI	Africa
ERI	Sub-Saharan Africa
GMB	World
GMB	Africa
GMB	Sub-Saharan Africa
GNB	World
GNB	Africa
GNB	Sub-Saharan Africa
LBR	World
LBR	Africa
LBR	Sub-Saharan Africa
MLI	World
MLI	Africa
MLI	Sub-Saharan Africa
NER	World
NER	Africa
NER	Sub-Saharan Africa
NGA	World
NGA	Africa
NGA	Sub-Saharan Africa
SSD	World
SSD	Africa
SSD	Sub-Saharan Africa
TCD	World
TCD	Africa
TCD	Sub-Saharan Africa
ABW	World
ABW	Americas
ABW	Latin America and the Caribbean
BMU	World
BMU	Americas
BMU	Northern America
CAN	World
CAN	Americas
CAN	Northern America
CHL	World
CHL	Americas
CHL	Latin America and the Caribbean
CUW	World
CUW	Americas
CUW	Latin America and the Caribbean
CYM	World
CYM	Americas
CYM	Latin America and the Caribbean
MAF	World
MAF	Americas
MAF	Latin America and the Caribbean
MUS	World
MUS	Africa
MUS	Sub-Saharan Africa
PRI	World
PRI	Americas
PRI	Latin America and the Caribbean
SXM	World
SXM	Americas
SXM	Latin America and the Caribbean
SYC	World
SYC	Africa
SYC	Sub-Saharan Africa
TCA	World
TCA	Americas
TCA	Latin America and the Caribbean
URY	World
URY	Americas
URY	Latin America and the Caribbean
USA	World
USA	Americas
USA	Northern America
VGB	World
VGB	Americas
VGB	Latin America and the Caribbean
VIR	World
VIR	Americas
VIR	Latin America and the Caribbean
BEN	World
BEN	Africa
BEN	Sub-Saharan Africa
CIV	World
CIV	Africa
CIV	Sub-Saharan Africa
GIN	World
GIN	Africa
GIN	Sub-Saharan Africa
MDG	World
MDG	Africa
MDG	Sub-Saharan Africa
MOZ	World
MOZ	Africa
MOZ	Sub-Saharan Africa
MWI	World
MWI	Africa
MWI	Sub-Saharan Africa
SEN	World
SEN	Africa
SEN	Sub-Saharan Africa
SLE	World
SLE	Africa
SLE	Sub-Saharan Africa
STP	World
STP	Africa
STP	Sub-Saharan Africa
TGO	World
TGO	Africa
TGO	Sub-Saharan Africa
TZA	World
TZA	Africa
TZA	Sub-Saharan Africa
UGA	World
UGA	Africa
UGA	Sub-Saharan Africa
ZMB	World
ZMB	Africa
ZMB	Sub-Saharan Africa
AGO	World
AGO	Africa
AGO	Sub-Saharan Africa
BRA	World
BRA	Americas
BRA	Latin America and the Caribbean
COL	World
COL	Americas
COL	Latin America and the Caribbean
CRI	World
CRI	Americas
CRI	Latin America and the Caribbean
GNQ	World
GNQ	Africa
GNQ	Sub-Saharan Africa
LKA	World
LKA	Asia
LKA	Southern Asia
KEN	World
KEN	Africa
KEN	Sub-Saharan Africa
CUB	World
CUB	Americas
CUB	Latin America and the Caribbean
COK	World
COK	Oceania
COK	Polynesia
NIU	World
NIU	Oceania
NIU	Polynesia
TKL	World
TKL	Oceania
TKL	Polynesia

## Sheet: data_trade
Food group	Exporter	Importer	Unit	Value
fruits	World	World	kt/yr	86127.9
fruits	World	World	%prod	11.0552
fruits	World	Africa	kt/yr	2101.72
fruits	World	Northern Africa	kt/yr	1183.39
fruits	World	Sub-Saharan Africa	kt/yr	918.328
fruits	World	Americas	kt/yr	23277.4
fruits	World	Latin America and the Caribbean	kt/yr	3079.2
fruits	World	Northern America	kt/yr	20198.2
fruits	World	Asia	kt/yr	20714.5
fruits	World	Central Asia	kt/yr	724.069
fruits	World	Eastern Asia	kt/yr	8918.18
fruits	World	South-eastern Asia	kt/yr	2962.9
fruits	World	Southern Asia	kt/yr	2400.92
fruits	World	Western Asia	kt/yr	5708.41
fruits	World	Europe	kt/yr	39577
fruits	World	Eastern Europe	kt/yr	11397.1
fruits	World	Northern Europe	kt/yr	8220.52
fruits	World	Southern Europe	kt/yr	5095.19
fruits	World	Western Europe	kt/yr	14864.2
fruits	World	Oceania	kt/yr	457.319
fruits	World	Australia and New Zealand	kt/yr	436.288
fruits	World	Melanesia	kt/yr	18.976
fruits	World	Micronesia	kt/yr	0.478
fruits	World	Polynesia	kt/yr	1.577
fruits	World	ARE	kt/yr	1439.32
fruits	World	BHR	kt/yr	156.516
fruits	World	COM	kt/yr	0.684
fruits	World	DJI	kt/yr	17.626
fruits	World	DZA	kt/yr	308.967
fruits	World	EGY	kt/yr	317.123
fruits	World	JOR	kt/yr	177.514
fruits	World	KWT	kt/yr	386.414
fruits	World	LBN	kt/yr	59.83
fruits	World	LBY	kt/yr	264.514
fruits	World	MAR	kt/yr	242.963
fruits	World	MRT	kt/yr	14.588
fruits	World	OMN	kt/yr	726.021
fruits	World	QAT	kt/yr	244.139
fruits	World	SAU	kt/yr	1187.77
fruits	World	SYR	kt/yr	194.612
fruits	World	TUN	kt/yr	49.823
fruits	World	YEM	kt/yr	79.382
fruits	World	BGR	kt/yr	348.248
fruits	World	CZE	kt/yr	675.896
fruits	World	EST	kt/yr	97.112
fruits	World	HRV	kt/yr	229.731
fruits	World	HUN	kt/yr	273.27
fruits	World	LTU	kt/yr	324.171
fruits	World	LVA	kt/yr	125.912
fruits	World	POL	kt/yr	1715.12
fruits	World	ROU	kt/yr	787.066
fruits	World	SVK	kt/yr	308.789
fruits	World	SVN	kt/yr	207.736
fruits	World	ATG	kt/yr	11.109
fruits	World	BHS	kt/yr	12.59
fruits	World	BLZ	kt/yr	2.311
fruits	World	BRB	kt/yr	16.128
fruits	World	DMA	kt/yr	0.309
fruits	World	GRD	kt/yr	0.539
fruits	World	GUY	kt/yr	2.256
fruits	World	JAM	kt/yr	14.247
fruits	World	KNA	kt/yr	1.407
fruits	World	LCA	kt/yr	3.524
fruits	World	SUR	kt/yr	2.412
fruits	World	TTO	kt/yr	27.107
fruits	World	VCT	kt/yr	1.274
fruits	World	CHN	kt/yr	5777.78
fruits	World	FJI	kt/yr	9.645
fruits	World	IDN	kt/yr	865
fruits	World	KHM	kt/yr	15.468
fruits	World	KIR	kt/yr	0.478
fruits	World	MNG	kt/yr	28.594
fruits	World	MYS	kt/yr	562.463
fruits	World	PHL	kt/yr	508.136
fruits	World	PNG	kt/yr	8.04
fruits	World	SLB	kt/yr	0.381
fruits	World	THA	kt/yr	518.584
fruits	World	TON	kt/yr	1.219
fruits	World	TUV	kt/yr	0.158
fruits	World	VUT	kt/yr	0.91
fruits	World	ARG	kt/yr	499.201
fruits	World	BGD	kt/yr	564.931
fruits	World	BOL	kt/yr	34.617
fruits	World	BTN	kt/yr	0.482
fruits	World	BWA	kt/yr	47.466
fruits	World	CPV	kt/yr	16.262
fruits	World	ECU	kt/yr	124.769
fruits	World	ETH	kt/yr	40.202
fruits	World	GAB	kt/yr	11.148
fruits	World	GHA	kt/yr	21.344
fruits	World	GTM	kt/yr	97.082
fruits	World	HND	kt/yr	58.299
fruits	World	IND	kt/yr	811.568
fruits	World	IRN	kt/yr	95.224
fruits	World	ISR	kt/yr	114.366
fruits	World	MDV	kt/yr	36.058
fruits	World	MEX	kt/yr	490.676
fruits	World	NAM	kt/yr	76.968
fruits	World	NIC	kt/yr	16.128
fruits	World	NPL	kt/yr	297.961
fruits	World	PAK	kt/yr	250.875
fruits	World	PAN	kt/yr	43.749
fruits	World	PER	kt/yr	86.111
fruits	World	PRY	kt/yr	64.979
fruits	World	RWA	kt/yr	9.122
fruits	World	SLV	kt/yr	291.944
fruits	World	SWZ	kt/yr	26.375
fruits	World	TUR	kt/yr	605.947
fruits	World	VEN	kt/yr	16.321
fruits	World	ZAF	kt/yr	191.223
fruits	World	ZWE	kt/yr	3.642
fruits	World	AUS	kt/yr	221.581
fruits	World	BRN	kt/yr	40.453
fruits	World	JPN	kt/yr	2314.98
fruits	World	KOR	kt/yr	796.827
fruits	World	NZL	kt/yr	214.707
fruits	World	SGP	kt/yr	452.792
fruits	World	ALB	kt/yr	85.149
fruits	World	ARM	kt/yr	83.036
fruits	World	AZE	kt/yr	121.909
fruits	World	BIH	kt/yr	184.977
fruits	World	BLR	kt/yr	626.581
fruits	World	GEO	kt/yr	98.342
fruits	World	KAZ	kt/yr	613.617
fruits	World	KGZ	kt/yr	110.452
fruits	World	MDA	kt/yr	58.574
fruits	World	MKD	kt/yr	74.583
fruits	World	MNE	kt/yr	51.865
fruits	World	RUS	kt/yr	5737.32
fruits	World	SRB	kt/yr	235.161
fruits	World	UKR	kt/yr	866.217
fruits	World	AUT	kt/yr	562.612
fruits	World	BEL	kt/yr	1502.18
fruits	World	CHE	kt/yr	546.571
fruits	World	CYP	kt/yr	33.289
fruits	World	DEU	kt/yr	4913.4
fruits	World	DNK	kt/yr	525.363
fruits	World	ESP	kt/yr	1177.18
fruits	World	FIN	kt/yr	421.483
fruits	World	FRA	kt/yr	4436.66
fruits	World	FRO	kt/yr	3.979
fruits	World	GBR	kt/yr	4797.09
fruits	World	GRC	kt/yr	288.707
fruits	World	IRL	kt/yr	580.695
fruits	World	ISL	kt/yr	34.106
fruits	World	ITA	kt/yr	1820.17
fruits	World	LUX	kt/yr	73.781
fruits	World	NLD	kt/yr	2829
fruits	World	NOR	kt/yr	431.226
fruits	World	PRT	kt/yr	703.964
fruits	World	SWE	kt/yr	879.387
fruits	World	MLT	kt/yr	35.966
fruits	World	AFG	kt/yr	269.41
fruits	World	BDI	kt/yr	0.611
fruits	World	BFA	kt/yr	18.957
fruits	World	CAF	kt/yr	2.175
fruits	World	CMR	kt/yr	13.236
fruits	World	COD	kt/yr	7.755
fruits	World	COG	kt/yr	4.573
fruits	World	GMB	kt/yr	2.916
fruits	World	MLI	kt/yr	15.424
fruits	World	NER	kt/yr	47.181
fruits	World	NGA	kt/yr	84.815
fruits	World	CAN	kt/yr	3034.55
fruits	World	CHL	kt/yr	332.314
fruits	World	MUS	kt/yr	32.258
fruits	World	SYC	kt/yr	4.682
fruits	World	URY	kt/yr	64.889
fruits	World	USA	kt/yr	17163.7
fruits	World	BEN	kt/yr	3.03
fruits	World	GIN	kt/yr	11.635
fruits	World	MDG	kt/yr	8.88
fruits	World	MWI	kt/yr	13.897
fruits	World	SEN	kt/yr	73.623
fruits	World	SLE	kt/yr	1.846
fruits	World	STP	kt/yr	0.394
fruits	World	TGO	kt/yr	3.498
fruits	World	TZA	kt/yr	8.717
fruits	World	UGA	kt/yr	13.271
fruits	World	ZMB	kt/yr	30.803
fruits	World	BRA	kt/yr	492.799
fruits	World	COL	kt/yr	209.107
fruits	World	CRI	kt/yr	49.703
fruits	World	LKA	kt/yr	74.416
fruits	World	KEN	kt/yr	37.501
fruits	World	CUB	kt/yr	11.295
fruits	World	NIU	kt/yr	0.1
fruits	World	TKL	kt/yr	0.1
fruits	Africa	World	kt/yr	7465.41
fruits	Africa	World	%prod	6.39118
fruits	Africa	Africa	kt/yr	905.229
fruits	Africa	Northern Africa	kt/yr	234.843
fruits	Africa	Sub-Saharan Africa	kt/yr	670.386
fruits	Africa	Americas	kt/yr	369.135
fruits	Africa	Latin America and the Caribbean	kt/yr	23.955
fruits	Africa	Northern America	kt/yr	345.18
fruits	Africa	Asia	kt/yr	2324.2
fruits	Africa	Central Asia	kt/yr	8.569
fruits	Africa	Eastern Asia	kt/yr	440.455
fruits	Africa	South-eastern Asia	kt/yr	271.124
fruits	Africa	Southern Asia	kt/yr	282.682
fruits	Africa	Western Asia	kt/yr	1321.37
fruits	Africa	Europe	kt/yr	3856.56
fruits	Africa	Eastern Europe	kt/yr	1133.59
fruits	Africa	Northern Europe	kt/yr	878.281
fruits	Africa	Southern Europe	kt/yr	418.405
fruits	Africa	Western Europe	kt/yr	1426.28
fruits	Africa	Oceania	kt/yr	10.286
fruits	Africa	Australia and New Zealand	kt/yr	8.516
fruits	Africa	Melanesia	kt/yr	1.702
fruits	Africa	Micronesia	kt/yr	0.013
fruits	Africa	Polynesia	kt/yr	0.055
fruits	Africa	ARE	kt/yr	348.159
fruits	Africa	BHR	kt/yr	48.354
fruits	Africa	COM	kt/yr	0.482
fruits	Africa	DJI	kt/yr	7.449
fruits	Africa	DZA	kt/yr	26.946
fruits	Africa	EGY	kt/yr	2.586
fruits	Africa	JOR	kt/yr	63.224
fruits	Africa	KWT	kt/yr	133.541
fruits	Africa	LBN	kt/yr	11.196
fruits	Africa	LBY	kt/yr	125.583
fruits	Africa	MAR	kt/yr	76.681
fruits	Africa	MRT	kt/yr	6.319
fruits	Africa	OMN	kt/yr	382.027
fruits	Africa	QAT	kt/yr	39.264
fruits	Africa	SAU	kt/yr	213.482
fruits	Africa	SYR	kt/yr	23.561
fruits	Africa	TUN	kt/yr	3.047
fruits	Africa	YEM	kt/yr	15.699
fruits	Africa	BGR	kt/yr	13.733
fruits	Africa	CZE	kt/yr	39.144
fruits	Africa	EST	kt/yr	6.267
fruits	Africa	HRV	kt/yr	14.243
fruits	Africa	HUN	kt/yr	13.495
fruits	Africa	LTU	kt/yr	29.18
fruits	Africa	LVA	kt/yr	7.84
fruits	Africa	POL	kt/yr	92.387
fruits	Africa	ROU	kt/yr	40.115
fruits	Africa	SVK	kt/yr	17.942
fruits	Africa	SVN	kt/yr	34.582
fruits	Africa	ATG	kt/yr	0.104
fruits	Africa	BHS	kt/yr	0.061
fruits	Africa	BLZ	kt/yr	0.001
fruits	Africa	BRB	kt/yr	0.234
fruits	Africa	DMA	kt/yr	0.019
fruits	Africa	GRD	kt/yr	0.014
fruits	Africa	GUY	kt/yr	0.025
fruits	Africa	JAM	kt/yr	0.067
fruits	Africa	KNA	kt/yr	0.034
fruits	Africa	LCA	kt/yr	0.052
fruits	Africa	SUR	kt/yr	0.203
fruits	Africa	TTO	kt/yr	0.127
fruits	Africa	VCT	kt/yr	0.024
fruits	Africa	CHN	kt/yr	384.497
fruits	Africa	FJI	kt/yr	1.205
fruits	Africa	IDN	kt/yr	46.614
fruits	Africa	KHM	kt/yr	1.75
fruits	Africa	KIR	kt/yr	0.013
fruits	Africa	MNG	kt/yr	1.755
fruits	Africa	MYS	kt/yr	162.45
fruits	Africa	PHL	kt/yr	3.754
fruits	Africa	PNG	kt/yr	0.447
fruits	Africa	SLB	kt/yr	0.005
fruits	Africa	THA	kt/yr	2.477
fruits	Africa	TON	kt/yr	0.01
fruits	Africa	TUV	kt/yr	0.045
fruits	Africa	VUT	kt/yr	0.045
fruits	Africa	ARG	kt/yr	4.2
fruits	Africa	BGD	kt/yr	160.049
fruits	Africa	BOL	kt/yr	0.032
fruits	Africa	BTN	kt/yr	0.002
fruits	Africa	BWA	kt/yr	46.105
fruits	Africa	CPV	kt/yr	1.099
fruits	Africa	ECU	kt/yr	0.024
fruits	Africa	ETH	kt/yr	21.999
fruits	Africa	GAB	kt/yr	8.394
fruits	Africa	GHA	kt/yr	15.56
fruits	Africa	GTM	kt/yr	0.051
fruits	Africa	HND	kt/yr	0.023
fruits	Africa	IND	kt/yr	92.004
fruits	Africa	IRN	kt/yr	3.871
fruits	Africa	ISR	kt/yr	8.096
fruits	Africa	MDV	kt/yr	10.123
fruits	Africa	MEX	kt/yr	1.168
fruits	Africa	NAM	kt/yr	74.984
fruits	Africa	NIC	kt/yr	0.005
fruits	Africa	NPL	kt/yr	0.282
fruits	Africa	PAK	kt/yr	2.122
fruits	Africa	PAN	kt/yr	0.122
fruits	Africa	PER	kt/yr	0.02
fruits	Africa	PRY	kt/yr	0.167
fruits	Africa	RWA	kt/yr	8.149
fruits	Africa	SLV	kt/yr	0.038
fruits	Africa	SWZ	kt/yr	26.128
fruits	Africa	TUR	kt/yr	13.678
fruits	Africa	VEN	kt/yr	0.03
fruits	Africa	ZAF	kt/yr	140.294
fruits	Africa	ZWE	kt/yr	3.602
fruits	Africa	AUS	kt/yr	5.716
fruits	Africa	BRN	kt/yr	2.665
fruits	Africa	JPN	kt/yr	44.031
fruits	Africa	KOR	kt/yr	10.172
fruits	Africa	NZL	kt/yr	2.8
fruits	Africa	SGP	kt/yr	51.414
fruits	Africa	ALB	kt/yr	1.349
fruits	Africa	ARM	kt/yr	4.032
fruits	Africa	AZE	kt/yr	11.024
fruits	Africa	BIH	kt/yr	6.146
fruits	Africa	BLR	kt/yr	43.097
fruits	Africa	GEO	kt/yr	5.252
fruits	Africa	KAZ	kt/yr	6.705
fruits	Africa	KGZ	kt/yr	1.864
fruits	Africa	MDA	kt/yr	3.653
fruits	Africa	MKD	kt/yr	2.165
fruits	Africa	MNE	kt/yr	1.362
fruits	Africa	RUS	kt/yr	776.436
fruits	Africa	SRB	kt/yr	8.205
fruits	Africa	UKR	kt/yr	93.588
fruits	Africa	AUT	kt/yr	27.737
fruits	Africa	BEL	kt/yr	101.931
fruits	Africa	CHE	kt/yr	38.306
fruits	Africa	CYP	kt/yr	0.781
fruits	Africa	DEU	kt/yr	340.681
fruits	Africa	DNK	kt/yr	45.478
fruits	Africa	ESP	kt/yr	109.125
fruits	Africa	FIN	kt/yr	33.254
fruits	Africa	FRA	kt/yr	499.166
fruits	Africa	FRO	kt/yr	0.314
fruits	Africa	GBR	kt/yr	590.501
fruits	Africa	GRC	kt/yr	14.621
fruits	Africa	IRL	kt/yr	57.036
fruits	Africa	ISL	kt/yr	2.345
fruits	Africa	ITA	kt/yr	133.007
fruits	Africa	LUX	kt/yr	5.409
fruits	Africa	NLD	kt/yr	413.052
fruits	Africa	NOR	kt/yr	30.144
fruits	Africa	PRT	kt/yr	89.837
fruits	Africa	SWE	kt/yr	75.922
fruits	Africa	MLT	kt/yr	3.763
fruits	Africa	AFG	kt/yr	1.236
fruits	Africa	BDI	kt/yr	0.519
fruits	Africa	BFA	kt/yr	13.914
fruits	Africa	CAF	kt/yr	0.115
fruits	Africa	CMR	kt/yr	7.116
fruits	Africa	COD	kt/yr	6.847
fruits	Africa	COG	kt/yr	2.812
fruits	Africa	GMB	kt/yr	0.741
fruits	Africa	MLI	kt/yr	13.164
fruits	Africa	NER	kt/yr	44.597
fruits	Africa	NGA	kt/yr	52.777
fruits	Africa	CAN	kt/yr	167.108
fruits	Africa	CHL	kt/yr	12.855
fruits	Africa	MUS	kt/yr	24.627
fruits	Africa	SYC	kt/yr	3.127
fruits	Africa	URY	kt/yr	0.194
fruits	Africa	USA	kt/yr	178.072
fruits	Africa	BEN	kt/yr	1.656
fruits	Africa	GIN	kt/yr	3.893
fruits	Africa	MDG	kt/yr	7.003
fruits	Africa	MWI	kt/yr	13.728
fruits	Africa	SEN	kt/yr	36.843
fruits	Africa	SLE	kt/yr	0.297
fruits	Africa	STP	kt/yr	0.018
fruits	Africa	TGO	kt/yr	2.337
fruits	Africa	TZA	kt/yr	4.951
fruits	Africa	UGA	kt/yr	11.378
fruits	Africa	ZMB	kt/yr	30.42
fruits	Africa	BRA	kt/yr	3.426
fruits	Africa	COL	kt/yr	0.315
fruits	Africa	CRI	kt/yr	0.106
fruits	Africa	LKA	kt/yr	12.993
fruits	Africa	KEN	kt/yr	26.942
fruits	Africa	CUB	kt/yr	0.214
fruits	Northern Africa	World	kt/yr	3358.67
fruits	Northern Africa	World	%prod	10.0463
fruits	Northern Africa	Africa	kt/yr	291.016
fruits	Northern Africa	Northern Africa	kt/yr	180.435
fruits	Northern Africa	Sub-Saharan Africa	kt/yr	110.581
fruits	Northern Africa	Americas	kt/yr	143.524
fruits	Northern Africa	Latin America and the Caribbean	kt/yr	2.847
fruits	Northern Africa	Northern America	kt/yr	140.677
fruits	Northern Africa	Asia	kt/yr	1233.64
fruits	Northern Africa	Central Asia	kt/yr	5.798
fruits	Northern Africa	Eastern Asia	kt/yr	205.64
fruits	Northern Africa	South-eastern Asia	kt/yr	102.65
fruits	Northern Africa	Southern Asia	kt/yr	146.607
fruits	Northern Africa	Western Asia	kt/yr	772.942
fruits	Northern Africa	Europe	kt/yr	1686.68
fruits	Northern Africa	Eastern Europe	kt/yr	750.951
fruits	Northern Africa	Northern Europe	kt/yr	304.928
fruits	Northern Africa	Southern Europe	kt/yr	158.831
fruits	Northern Africa	Western Europe	kt/yr	471.967
fruits	Northern Africa	Oceania	kt/yr	3.818
fruits	Northern Africa	Australia and New Zealand	kt/yr	3.066
fruits	Northern Africa	Melanesia	kt/yr	0.732
fruits	Northern Africa	Micronesia	kt/yr	0.006
fruits	Northern Africa	Polynesia	kt/yr	0.014
fruits	Northern Africa	ARE	kt/yr	151.033
fruits	Northern Africa	BHR	kt/yr	30.075
fruits	Northern Africa	COM	kt/yr	0.015
fruits	Northern Africa	DJI	kt/yr	5.512
fruits	Northern Africa	DZA	kt/yr	7.702
fruits	Northern Africa	EGY	kt/yr	1.38
fruits	Northern Africa	JOR	kt/yr	58.587
fruits	Northern Africa	KWT	kt/yr	82.229
fruits	Northern Africa	LBN	kt/yr	9.019
fruits	Northern Africa	LBY	kt/yr	101.861
fruits	Northern Africa	MAR	kt/yr	66.91
fruits	Northern Africa	MRT	kt/yr	4.158
fruits	Northern Africa	OMN	kt/yr	269.106
fruits	Northern Africa	QAT	kt/yr	8.499
fruits	Northern Africa	SAU	kt/yr	103.174
fruits	Northern Africa	SYR	kt/yr	23.337
fruits	Northern Africa	TUN	kt/yr	2.582
fruits	Northern Africa	YEM	kt/yr	12.729
fruits	Northern Africa	BGR	kt/yr	6.897
fruits	Northern Africa	CZE	kt/yr	9.912
fruits	Northern Africa	EST	kt/yr	2.86
fruits	Northern Africa	HRV	kt/yr	9.202
fruits	Northern Africa	HUN	kt/yr	3.872
fruits	Northern Africa	LTU	kt/yr	18.029
fruits	Northern Africa	LVA	kt/yr	4.126
fruits	Northern Africa	POL	kt/yr	25.065
fruits	Northern Africa	ROU	kt/yr	16.376
fruits	Northern Africa	SVK	kt/yr	5.049
fruits	Northern Africa	SVN	kt/yr	31.16
fruits	Northern Africa	ATG	kt/yr	0.031
fruits	Northern Africa	BHS	kt/yr	0.008
fruits	Northern Africa	BRB	kt/yr	0.026
fruits	Northern Africa	DMA	kt/yr	0.005
fruits	Northern Africa	GRD	kt/yr	0.003
fruits	Northern Africa	GUY	kt/yr	0.01
fruits	Northern Africa	JAM	kt/yr	0.003
fruits	Northern Africa	KNA	kt/yr	0.008
fruits	Northern Africa	LCA	kt/yr	0.013
fruits	Northern Africa	SUR	kt/yr	0.031
fruits	Northern Africa	TTO	kt/yr	0.016
fruits	Northern Africa	VCT	kt/yr	0.007
fruits	Northern Africa	CHN	kt/yr	202.26
fruits	Northern Africa	FJI	kt/yr	0.472
fruits	Northern Africa	IDN	kt/yr	27.559
fruits	Northern Africa	KHM	kt/yr	1.037
fruits	Northern Africa	KIR	kt/yr	0.006
fruits	Northern Africa	MNG	kt/yr	1.492
fruits	Northern Africa	MYS	kt/yr	52.978
fruits	Northern Africa	PHL	kt/yr	1.189
fruits	Northern Africa	PNG	kt/yr	0.239
fruits	Northern Africa	SLB	kt/yr	0.002
fruits	Northern Africa	THA	kt/yr	0.729
fruits	Northern Africa	TON	kt/yr	0.006
fruits	Northern Africa	TUV	kt/yr	0.008
fruits	Northern Africa	VUT	kt/yr	0.019
fruits	Northern Africa	ARG	kt/yr	0.256
fruits	Northern Africa	BGD	kt/yr	74.957
fruits	Northern Africa	BTN	kt/yr	0.002
fruits	Northern Africa	BWA	kt/yr	0.023
fruits	Northern Africa	CPV	kt/yr	0.183
fruits	Northern Africa	ECU	kt/yr	0.003
fruits	Northern Africa	ETH	kt/yr	12.136
fruits	Northern Africa	GAB	kt/yr	1.944
fruits	Northern Africa	GHA	kt/yr	1.11
fruits	Northern Africa	GTM	kt/yr	0.009
fruits	Northern Africa	HND	kt/yr	0.009
fruits	Northern Africa	IND	kt/yr	60.058
fruits	Northern Africa	IRN	kt/yr	0.567
fruits	Northern Africa	ISR	kt/yr	0.072
fruits	Northern Africa	MDV	kt/yr	4.325
fruits	Northern Africa	MEX	kt/yr	0.979
fruits	Northern Africa	NAM	kt/yr	0.063
fruits	Northern Africa	NPL	kt/yr	0.185
fruits	Northern Africa	PAK	kt/yr	1.324
fruits	Northern Africa	PAN	kt/yr	0.017
fruits	Northern Africa	PER	kt/yr	0.002
fruits	Northern Africa	PRY	kt/yr	0.165
fruits	Northern Africa	RWA	kt/yr	0.645
fruits	Northern Africa	SLV	kt/yr	0.014
fruits	Northern Africa	SWZ	kt/yr	0.008
fruits	Northern Africa	TUR	kt/yr	10.273
fruits	Northern Africa	VEN	kt/yr	0.007
fruits	Northern Africa	ZAF	kt/yr	3.56
fruits	Northern Africa	ZWE	kt/yr	0.043
fruits	Northern Africa	AUS	kt/yr	2.446
fruits	Northern Africa	BRN	kt/yr	0.963
fruits	Northern Africa	JPN	kt/yr	1.411
fruits	Northern Africa	KOR	kt/yr	0.477
fruits	Northern Africa	NZL	kt/yr	0.62
fruits	Northern Africa	SGP	kt/yr	18.195
fruits	Northern Africa	ALB	kt/yr	0.91
fruits	Northern Africa	ARM	kt/yr	3.016
fruits	Northern Africa	AZE	kt/yr	7.391
fruits	Northern Africa	BIH	kt/yr	4.021
fruits	Northern Africa	BLR	kt/yr	29.199
fruits	Northern Africa	GEO	kt/yr	4.046
fruits	Northern Africa	KAZ	kt/yr	4.774
fruits	Northern Africa	KGZ	kt/yr	1.024
fruits	Northern Africa	MDA	kt/yr	2.472
fruits	Northern Africa	MKD	kt/yr	1.239
fruits	Northern Africa	MNE	kt/yr	0.426
fruits	Northern Africa	RUS	kt/yr	569.964
fruits	Northern Africa	SRB	kt/yr	4.021
fruits	Northern Africa	UKR	kt/yr	82.145
fruits	Northern Africa	AUT	kt/yr	6.828
fruits	Northern Africa	BEL	kt/yr	25.048
fruits	Northern Africa	CHE	kt/yr	11.194
fruits	Northern Africa	CYP	kt/yr	0.356
fruits	Northern Africa	DEU	kt/yr	84.799
fruits	Northern Africa	DNK	kt/yr	11.244
fruits	Northern Africa	ESP	kt/yr	51.308
fruits	Northern Africa	FIN	kt/yr	13.758
fruits	Northern Africa	FRA	kt/yr	245.189
fruits	Northern Africa	FRO	kt/yr	0.075
fruits	Northern Africa	GBR	kt/yr	192.564
fruits	Northern Africa	GRC	kt/yr	4.918
fruits	Northern Africa	IRL	kt/yr	22.257
fruits	Northern Africa	ISL	kt/yr	0.573
fruits	Northern Africa	ITA	kt/yr	41.719
fruits	Northern Africa	LUX	kt/yr	1.779
fruits	Northern Africa	NLD	kt/yr	97.13
fruits	Northern Africa	NOR	kt/yr	7.665
fruits	Northern Africa	PRT	kt/yr	7.58
fruits	Northern Africa	SWE	kt/yr	31.777
fruits	Northern Africa	MLT	kt/yr	2.327
fruits	Northern Africa	AFG	kt/yr	0.465
fruits	Northern Africa	BDI	kt/yr	0.005
fruits	Northern Africa	BFA	kt/yr	0.735
fruits	Northern Africa	CAF	kt/yr	0.02
fruits	Northern Africa	CMR	kt/yr	0.179
fruits	Northern Africa	COD	kt/yr	0.322
fruits	Northern Africa	COG	kt/yr	0.501
fruits	Northern Africa	GMB	kt/yr	0.252
fruits	Northern Africa	MLI	kt/yr	8.021
fruits	Northern Africa	NER	kt/yr	39.562
fruits	Northern Africa	NGA	kt/yr	2.511
fruits	Northern Africa	CAN	kt/yr	76.111
fruits	Northern Africa	CHL	kt/yr	0.036
fruits	Northern Africa	MUS	kt/yr	4.32
fruits	Northern Africa	SYC	kt/yr	1.129
fruits	Northern Africa	URY	kt/yr	0.107
fruits	Northern Africa	USA	kt/yr	64.566
fruits	Northern Africa	BEN	kt/yr	0.258
fruits	Northern Africa	GIN	kt/yr	2.075
fruits	Northern Africa	MDG	kt/yr	2.74
fruits	Northern Africa	MWI	kt/yr	0.042
fruits	Northern Africa	SEN	kt/yr	10.127
fruits	Northern Africa	SLE	kt/yr	0.096
fruits	Northern Africa	STP	kt/yr	0.001
fruits	Northern Africa	TGO	kt/yr	0.105
fruits	Northern Africa	TZA	kt/yr	0.174
fruits	Northern Africa	UGA	kt/yr	1.335
fruits	Northern Africa	ZMB	kt/yr	0.074
fruits	Northern Africa	BRA	kt/yr	1.033
fruits	Northern Africa	COL	kt/yr	0.021
fruits	Northern Africa	CRI	kt/yr	0.009
fruits	Northern Africa	LKA	kt/yr	4.724
fruits	Northern Africa	KEN	kt/yr	6.597
fruits	Northern Africa	CUB	kt/yr	0.019
fruits	Sub-Saharan Africa	World	kt/yr	4106.74
fruits	Sub-Saharan Africa	World	%prod	4.92556
fruits	Sub-Saharan Africa	Africa	kt/yr	614.213
fruits	Sub-Saharan Africa	Northern Africa	kt/yr	54.408
fruits	Sub-Saharan Africa	Sub-Saharan Africa	kt/yr	559.805
fruits	Sub-Saharan Africa	Americas	kt/yr	225.611
fruits	Sub-Saharan Africa	Latin America and the Caribbean	kt/yr	21.108
fruits	Sub-Saharan Africa	Northern America	kt/yr	204.503
fruits	Sub-Saharan Africa	Asia	kt/yr	1090.56
fruits	Sub-Saharan Africa	Central Asia	kt/yr	2.771
fruits	Sub-Saharan Africa	Eastern Asia	kt/yr	234.815
fruits	Sub-Saharan Africa	South-eastern Asia	kt/yr	168.474
fruits	Sub-Saharan Africa	Southern Asia	kt/yr	136.075
fruits	Sub-Saharan Africa	Western Asia	kt/yr	548.428
fruits	Sub-Saharan Africa	Europe	kt/yr	2169.88
fruits	Sub-Saharan Africa	Eastern Europe	kt/yr	382.639
fruits	Sub-Saharan Africa	Northern Europe	kt/yr	573.353
fruits	Sub-Saharan Africa	Southern Europe	kt/yr	259.574
fruits	Sub-Saharan Africa	Western Europe	kt/yr	954.315
fruits	Sub-Saharan Africa	Oceania	kt/yr	6.468
fruits	Sub-Saharan Africa	Australia and New Zealand	kt/yr	5.45
fruits	Sub-Saharan Africa	Melanesia	kt/yr	0.97
fruits	Sub-Saharan Africa	Micronesia	kt/yr	0.007
fruits	Sub-Saharan Africa	Polynesia	kt/yr	0.041
fruits	Sub-Saharan Africa	ARE	kt/yr	197.126
fruits	Sub-Saharan Africa	BHR	kt/yr	18.279
fruits	Sub-Saharan Africa	COM	kt/yr	0.467
fruits	Sub-Saharan Africa	DJI	kt/yr	1.937
fruits	Sub-Saharan Africa	DZA	kt/yr	19.244
fruits	Sub-Saharan Africa	EGY	kt/yr	1.206
fruits	Sub-Saharan Africa	JOR	kt/yr	4.637
fruits	Sub-Saharan Africa	KWT	kt/yr	51.312
fruits	Sub-Saharan Africa	LBN	kt/yr	2.177
fruits	Sub-Saharan Africa	LBY	kt/yr	23.722
fruits	Sub-Saharan Africa	MAR	kt/yr	9.771
fruits	Sub-Saharan Africa	MRT	kt/yr	2.161
fruits	Sub-Saharan Africa	OMN	kt/yr	112.921
fruits	Sub-Saharan Africa	QAT	kt/yr	30.765
fruits	Sub-Saharan Africa	SAU	kt/yr	110.308
fruits	Sub-Saharan Africa	SYR	kt/yr	0.224
fruits	Sub-Saharan Africa	TUN	kt/yr	0.465
fruits	Sub-Saharan Africa	YEM	kt/yr	2.97
fruits	Sub-Saharan Africa	BGR	kt/yr	6.836
fruits	Sub-Saharan Africa	CZE	kt/yr	29.232
fruits	Sub-Saharan Africa	EST	kt/yr	3.407
fruits	Sub-Saharan Africa	HRV	kt/yr	5.041
fruits	Sub-Saharan Africa	HUN	kt/yr	9.623
fruits	Sub-Saharan Africa	LTU	kt/yr	11.151
fruits	Sub-Saharan Africa	LVA	kt/yr	3.714
fruits	Sub-Saharan Africa	POL	kt/yr	67.322
fruits	Sub-Saharan Africa	ROU	kt/yr	23.739
fruits	Sub-Saharan Africa	SVK	kt/yr	12.893
fruits	Sub-Saharan Africa	SVN	kt/yr	3.422
fruits	Sub-Saharan Africa	ATG	kt/yr	0.073
fruits	Sub-Saharan Africa	BHS	kt/yr	0.053
fruits	Sub-Saharan Africa	BLZ	kt/yr	0.001
fruits	Sub-Saharan Africa	BRB	kt/yr	0.208
fruits	Sub-Saharan Africa	DMA	kt/yr	0.014
fruits	Sub-Saharan Africa	GRD	kt/yr	0.011
fruits	Sub-Saharan Africa	GUY	kt/yr	0.015
fruits	Sub-Saharan Africa	JAM	kt/yr	0.064
fruits	Sub-Saharan Africa	KNA	kt/yr	0.026
fruits	Sub-Saharan Africa	LCA	kt/yr	0.039
fruits	Sub-Saharan Africa	SUR	kt/yr	0.172
fruits	Sub-Saharan Africa	TTO	kt/yr	0.111
fruits	Sub-Saharan Africa	VCT	kt/yr	0.017
fruits	Sub-Saharan Africa	CHN	kt/yr	182.237
fruits	Sub-Saharan Africa	FJI	kt/yr	0.733
fruits	Sub-Saharan Africa	IDN	kt/yr	19.055
fruits	Sub-Saharan Africa	KHM	kt/yr	0.713
fruits	Sub-Saharan Africa	KIR	kt/yr	0.007
fruits	Sub-Saharan Africa	MNG	kt/yr	0.263
fruits	Sub-Saharan Africa	MYS	kt/yr	109.472
fruits	Sub-Saharan Africa	PHL	kt/yr	2.565
fruits	Sub-Saharan Africa	PNG	kt/yr	0.208
fruits	Sub-Saharan Africa	SLB	kt/yr	0.003
fruits	Sub-Saharan Africa	THA	kt/yr	1.748
fruits	Sub-Saharan Africa	TON	kt/yr	0.004
fruits	Sub-Saharan Africa	TUV	kt/yr	0.037
fruits	Sub-Saharan Africa	VUT	kt/yr	0.026
fruits	Sub-Saharan Africa	ARG	kt/yr	3.944
fruits	Sub-Saharan Africa	BGD	kt/yr	85.092
fruits	Sub-Saharan Africa	BOL	kt/yr	0.032
fruits	Sub-Saharan Africa	BWA	kt/yr	46.082
fruits	Sub-Saharan Africa	CPV	kt/yr	0.916
fruits	Sub-Saharan Africa	ECU	kt/yr	0.021
fruits	Sub-Saharan Africa	ETH	kt/yr	9.863
fruits	Sub-Saharan Africa	GAB	kt/yr	6.45
fruits	Sub-Saharan Africa	GHA	kt/yr	14.45
fruits	Sub-Saharan Africa	GTM	kt/yr	0.042
fruits	Sub-Saharan Africa	HND	kt/yr	0.014
fruits	Sub-Saharan Africa	IND	kt/yr	31.946
fruits	Sub-Saharan Africa	IRN	kt/yr	3.304
fruits	Sub-Saharan Africa	ISR	kt/yr	8.024
fruits	Sub-Saharan Africa	MDV	kt/yr	5.798
fruits	Sub-Saharan Africa	MEX	kt/yr	0.189
fruits	Sub-Saharan Africa	NAM	kt/yr	74.921
fruits	Sub-Saharan Africa	NIC	kt/yr	0.005
fruits	Sub-Saharan Africa	NPL	kt/yr	0.097
fruits	Sub-Saharan Africa	PAK	kt/yr	0.798
fruits	Sub-Saharan Africa	PAN	kt/yr	0.105
fruits	Sub-Saharan Africa	PER	kt/yr	0.018
fruits	Sub-Saharan Africa	PRY	kt/yr	0.002
fruits	Sub-Saharan Africa	RWA	kt/yr	7.504
fruits	Sub-Saharan Africa	SLV	kt/yr	0.024
fruits	Sub-Saharan Africa	SWZ	kt/yr	26.12
fruits	Sub-Saharan Africa	TUR	kt/yr	3.405
fruits	Sub-Saharan Africa	VEN	kt/yr	0.023
fruits	Sub-Saharan Africa	ZAF	kt/yr	136.734
fruits	Sub-Saharan Africa	ZWE	kt/yr	3.559
fruits	Sub-Saharan Africa	AUS	kt/yr	3.27
fruits	Sub-Saharan Africa	BRN	kt/yr	1.702
fruits	Sub-Saharan Africa	JPN	kt/yr	42.62
fruits	Sub-Saharan Africa	KOR	kt/yr	9.695
fruits	Sub-Saharan Africa	NZL	kt/yr	2.18
fruits	Sub-Saharan Africa	SGP	kt/yr	33.219
fruits	Sub-Saharan Africa	ALB	kt/yr	0.439
fruits	Sub-Saharan Africa	ARM	kt/yr	1.016
fruits	Sub-Saharan Africa	AZE	kt/yr	3.633
fruits	Sub-Saharan Africa	BIH	kt/yr	2.125
fruits	Sub-Saharan Africa	BLR	kt/yr	13.898
fruits	Sub-Saharan Africa	GEO	kt/yr	1.206
fruits	Sub-Saharan Africa	KAZ	kt/yr	1.931
fruits	Sub-Saharan Africa	KGZ	kt/yr	0.84
fruits	Sub-Saharan Africa	MDA	kt/yr	1.181
fruits	Sub-Saharan Africa	MKD	kt/yr	0.926
fruits	Sub-Saharan Africa	MNE	kt/yr	0.936
fruits	Sub-Saharan Africa	RUS	kt/yr	206.472
fruits	Sub-Saharan Africa	SRB	kt/yr	4.184
fruits	Sub-Saharan Africa	UKR	kt/yr	11.443
fruits	Sub-Saharan Africa	AUT	kt/yr	20.909
fruits	Sub-Saharan Africa	BEL	kt/yr	76.883
fruits	Sub-Saharan Africa	CHE	kt/yr	27.112
fruits	Sub-Saharan Africa	CYP	kt/yr	0.425
fruits	Sub-Saharan Africa	DEU	kt/yr	255.882
fruits	Sub-Saharan Africa	DNK	kt/yr	34.234
fruits	Sub-Saharan Africa	ESP	kt/yr	57.817
fruits	Sub-Saharan Africa	FIN	kt/yr	19.496
fruits	Sub-Saharan Africa	FRA	kt/yr	253.977
fruits	Sub-Saharan Africa	FRO	kt/yr	0.239
fruits	Sub-Saharan Africa	GBR	kt/yr	397.937
fruits	Sub-Saharan Africa	GRC	kt/yr	9.703
fruits	Sub-Saharan Africa	IRL	kt/yr	34.779
fruits	Sub-Saharan Africa	ISL	kt/yr	1.772
fruits	Sub-Saharan Africa	ITA	kt/yr	91.288
fruits	Sub-Saharan Africa	LUX	kt/yr	3.63
fruits	Sub-Saharan Africa	NLD	kt/yr	315.922
fruits	Sub-Saharan Africa	NOR	kt/yr	22.479
fruits	Sub-Saharan Africa	PRT	kt/yr	82.257
fruits	Sub-Saharan Africa	SWE	kt/yr	44.145
fruits	Sub-Saharan Africa	MLT	kt/yr	1.436
fruits	Sub-Saharan Africa	AFG	kt/yr	0.771
fruits	Sub-Saharan Africa	BDI	kt/yr	0.514
fruits	Sub-Saharan Africa	BFA	kt/yr	13.179
fruits	Sub-Saharan Africa	CAF	kt/yr	0.095
fruits	Sub-Saharan Africa	CMR	kt/yr	6.937
fruits	Sub-Saharan Africa	COD	kt/yr	6.525
fruits	Sub-Saharan Africa	COG	kt/yr	2.311
fruits	Sub-Saharan Africa	GMB	kt/yr	0.489
fruits	Sub-Saharan Africa	MLI	kt/yr	5.143
fruits	Sub-Saharan Africa	NER	kt/yr	5.035
fruits	Sub-Saharan Africa	NGA	kt/yr	50.266
fruits	Sub-Saharan Africa	CAN	kt/yr	90.997
fruits	Sub-Saharan Africa	CHL	kt/yr	12.819
fruits	Sub-Saharan Africa	MUS	kt/yr	20.307
fruits	Sub-Saharan Africa	SYC	kt/yr	1.998
fruits	Sub-Saharan Africa	URY	kt/yr	0.087
fruits	Sub-Saharan Africa	USA	kt/yr	113.506
fruits	Sub-Saharan Africa	BEN	kt/yr	1.398
fruits	Sub-Saharan Africa	GIN	kt/yr	1.818
fruits	Sub-Saharan Africa	MDG	kt/yr	4.263
fruits	Sub-Saharan Africa	MWI	kt/yr	13.686
fruits	Sub-Saharan Africa	SEN	kt/yr	26.716
fruits	Sub-Saharan Africa	SLE	kt/yr	0.201
fruits	Sub-Saharan Africa	STP	kt/yr	0.017
fruits	Sub-Saharan Africa	TGO	kt/yr	2.232
fruits	Sub-Saharan Africa	TZA	kt/yr	4.777
fruits	Sub-Saharan Africa	UGA	kt/yr	10.043
fruits	Sub-Saharan Africa	ZMB	kt/yr	30.346
fruits	Sub-Saharan Africa	BRA	kt/yr	2.393
fruits	Sub-Saharan Africa	COL	kt/yr	0.294
fruits	Sub-Saharan Africa	CRI	kt/yr	0.097
fruits	Sub-Saharan Africa	LKA	kt/yr	8.269
fruits	Sub-Saharan Africa	KEN	kt/yr	20.345
fruits	Sub-Saharan Africa	CUB	kt/yr	0.195
fruits	Americas	World	kt/yr	42363.6
fruits	Americas	World	%prod	27.4573
fruits	Americas	Africa	kt/yr	406.909
fruits	Americas	Northern Africa	kt/yr	341.619
fruits	Americas	Sub-Saharan Africa	kt/yr	65.29
fruits	Americas	Americas	kt/yr	21067.2
fruits	Americas	Latin America and the Caribbean	kt/yr	2723.01
fruits	Americas	Northern America	kt/yr	18344.2
fruits	Americas	Asia	kt/yr	4186.13
fruits	Americas	Central Asia	kt/yr	72.008
fruits	Americas	Eastern Asia	kt/yr	2272.71
fruits	Americas	South-eastern Asia	kt/yr	386.288
fruits	Americas	Southern Asia	kt/yr	154.842
fruits	Americas	Western Asia	kt/yr	1300.29
fruits	Americas	Europe	kt/yr	16542.2
fruits	Americas	Eastern Europe	kt/yr	3850.34
fruits	Americas	Northern Europe	kt/yr	3850.44
fruits	Americas	Southern Europe	kt/yr	2218.6
fruits	Americas	Western Europe	kt/yr	6622.86
fruits	Americas	Oceania	kt/yr	161.122
fruits	Americas	Australia and New Zealand	kt/yr	158.663
fruits	Americas	Melanesia	kt/yr	2.198
fruits	Americas	Micronesia	kt/yr	0.037
fruits	Americas	Polynesia	kt/yr	0.224
fruits	Americas	ARE	kt/yr	204.925
fruits	Americas	BHR	kt/yr	14.991
fruits	Americas	COM	kt/yr	0.013
fruits	Americas	DJI	kt/yr	1.136
fruits	Americas	DZA	kt/yr	217.608
fruits	Americas	EGY	kt/yr	7.181
fruits	Americas	JOR	kt/yr	23.155
fruits	Americas	KWT	kt/yr	104.177
fruits	Americas	LBN	kt/yr	4.771
fruits	Americas	LBY	kt/yr	48.588
fruits	Americas	MAR	kt/yr	30.809
fruits	Americas	MRT	kt/yr	2.282
fruits	Americas	OMN	kt/yr	78.9
fruits	Americas	QAT	kt/yr	28.232
fruits	Americas	SAU	kt/yr	305.423
fruits	Americas	SYR	kt/yr	16.101
fruits	Americas	TUN	kt/yr	37.433
fruits	Americas	YEM	kt/yr	1.586
fruits	Americas	BGR	kt/yr	95.727
fruits	Americas	CZE	kt/yr	211.496
fruits	Americas	EST	kt/yr	26.874
fruits	Americas	HRV	kt/yr	95.023
fruits	Americas	HUN	kt/yr	93.506
fruits	Americas	LTU	kt/yr	71.952
fruits	Americas	LVA	kt/yr	27.5
fruits	Americas	POL	kt/yr	716.495
fruits	Americas	ROU	kt/yr	227.21
fruits	Americas	SVK	kt/yr	99.282
fruits	Americas	SVN	kt/yr	59.664
fruits	Americas	ATG	kt/yr	10.584
fruits	Americas	BHS	kt/yr	11.003
fruits	Americas	BLZ	kt/yr	2.248
fruits	Americas	BRB	kt/yr	13.405
fruits	Americas	DMA	kt/yr	0.193
fruits	Americas	GRD	kt/yr	0.431
fruits	Americas	GUY	kt/yr	1.872
fruits	Americas	JAM	kt/yr	7.592
fruits	Americas	KNA	kt/yr	1.22
fruits	Americas	LCA	kt/yr	3.072
fruits	Americas	SUR	kt/yr	1.409
fruits	Americas	TTO	kt/yr	20.582
fruits	Americas	VCT	kt/yr	1.036
fruits	Americas	CHN	kt/yr	1044.7
fruits	Americas	FJI	kt/yr	1.346
fruits	Americas	IDN	kt/yr	135.756
fruits	Americas	KHM	kt/yr	2.947
fruits	Americas	KIR	kt/yr	0.037
fruits	Americas	MNG	kt/yr	3.039
fruits	Americas	MYS	kt/yr	63.28
fruits	Americas	PHL	kt/yr	79.864
fruits	Americas	PNG	kt/yr	0.68
fruits	Americas	SLB	kt/yr	0.03
fruits	Americas	THA	kt/yr	49.397
fruits	Americas	TON	kt/yr	0.207
fruits	Americas	TUV	kt/yr	0.017
fruits	Americas	VUT	kt/yr	0.142
fruits	Americas	ARG	kt/yr	477.762
fruits	Americas	BGD	kt/yr	24.51
fruits	Americas	BOL	kt/yr	34.549
fruits	Americas	BTN	kt/yr	0.002
fruits	Americas	BWA	kt/yr	1.16
fruits	Americas	CPV	kt/yr	2.175
fruits	Americas	ECU	kt/yr	117.089
fruits	Americas	ETH	kt/yr	4.297
fruits	Americas	GAB	kt/yr	0.642
fruits	Americas	GHA	kt/yr	1.992
fruits	Americas	GTM	kt/yr	91.762
fruits	Americas	HND	kt/yr	55.498
fruits	Americas	IND	kt/yr	116.436
fruits	Americas	IRN	kt/yr	1.503
fruits	Americas	ISR	kt/yr	53.297
fruits	Americas	MDV	kt/yr	3.281
fruits	Americas	MEX	kt/yr	450.792
fruits	Americas	NAM	kt/yr	1.554
fruits	Americas	NIC	kt/yr	15.227
fruits	Americas	NPL	kt/yr	0.985
fruits	Americas	PAK	kt/yr	2.113
fruits	Americas	PAN	kt/yr	36.779
fruits	Americas	PER	kt/yr	82.449
fruits	Americas	PRY	kt/yr	64.563
fruits	Americas	RWA	kt/yr	0.178
fruits	Americas	SLV	kt/yr	288.307
fruits	Americas	SWZ	kt/yr	0.04
fruits	Americas	TUR	kt/yr	358.888
fruits	Americas	VEN	kt/yr	4.402
fruits	Americas	ZAF	kt/yr	28.741
fruits	Americas	ZWE	kt/yr	0.03
fruits	Americas	AUS	kt/yr	44.898
fruits	Americas	BRN	kt/yr	1.899
fruits	Americas	JPN	kt/yr	935.381
fruits	Americas	KOR	kt/yr	289.593
fruits	Americas	NZL	kt/yr	113.765
fruits	Americas	SGP	kt/yr	53.145
fruits	Americas	ALB	kt/yr	41.315
fruits	Americas	ARM	kt/yr	23.079
fruits	Americas	AZE	kt/yr	43.029
fruits	Americas	BIH	kt/yr	45.969
fruits	Americas	BLR	kt/yr	91.843
fruits	Americas	GEO	kt/yr	30.392
fruits	Americas	KAZ	kt/yr	50.041
fruits	Americas	KGZ	kt/yr	21.967
fruits	Americas	MDA	kt/yr	20.595
fruits	Americas	MKD	kt/yr	33.033
fruits	Americas	MNE	kt/yr	21.268
fruits	Americas	RUS	kt/yr	2093.05
fruits	Americas	SRB	kt/yr	91.681
fruits	Americas	UKR	kt/yr	201.135
fruits	Americas	AUT	kt/yr	136.981
fruits	Americas	BEL	kt/yr	1026.82
fruits	Americas	CHE	kt/yr	207.592
fruits	Americas	CYP	kt/yr	9.34
fruits	Americas	DEU	kt/yr	1762.41
fruits	Americas	DNK	kt/yr	247.757
fruits	Americas	ESP	kt/yr	535.92
fruits	Americas	FIN	kt/yr	204.077
fruits	Americas	FRA	kt/yr	1706.14
fruits	Americas	FRO	kt/yr	2.079
fruits	Americas	GBR	kt/yr	2304.07
fruits	Americas	GRC	kt/yr	206.513
fruits	Americas	IRL	kt/yr	333.093
fruits	Americas	ISL	kt/yr	21.494
fruits	Americas	ITA	kt/yr	868.8
fruits	Americas	LUX	kt/yr	34.719
fruits	Americas	NLD	kt/yr	1748.19
fruits	Americas	NOR	kt/yr	203.574
fruits	Americas	PRT	kt/yr	204.218
fruits	Americas	SWE	kt/yr	407.968
fruits	Americas	MLT	kt/yr	15.199
fruits	Americas	AFG	kt/yr	1.23
fruits	Americas	BDI	kt/yr	0.011
fruits	Americas	BFA	kt/yr	1.415
fruits	Americas	CAF	kt/yr	0.352
fruits	Americas	CMR	kt/yr	0.722
fruits	Americas	COD	kt/yr	0.438
fruits	Americas	COG	kt/yr	0.328
fruits	Americas	GMB	kt/yr	0.164
fruits	Americas	MLI	kt/yr	0.511
fruits	Americas	NER	kt/yr	0.449
fruits	Americas	NGA	kt/yr	5.724
fruits	Americas	CAN	kt/yr	2570.8
fruits	Americas	CHL	kt/yr	306.072
fruits	Americas	MUS	kt/yr	0.805
fruits	Americas	SYC	kt/yr	0.204
fruits	Americas	URY	kt/yr	61.305
fruits	Americas	USA	kt/yr	15773.4
fruits	Americas	BEN	kt/yr	0.347
fruits	Americas	GIN	kt/yr	1.009
fruits	Americas	MDG	kt/yr	0.746
fruits	Americas	MWI	kt/yr	0.037
fruits	Americas	SEN	kt/yr	4.496
fruits	Americas	SLE	kt/yr	0.314
fruits	Americas	STP	kt/yr	0.056
fruits	Americas	TGO	kt/yr	0.115
fruits	Americas	TZA	kt/yr	0.07
fruits	Americas	UGA	kt/yr	0.18
fruits	Americas	ZMB	kt/yr	0.169
fruits	Americas	BRA	kt/yr	325.602
fruits	Americas	COL	kt/yr	184.604
fruits	Americas	CRI	kt/yr	42.058
fruits	Americas	LKA	kt/yr	4.782
fruits	Americas	KEN	kt/yr	2.388
fruits	Americas	CUB	kt/yr	9.542
fruits	Latin America and the Caribbean	World	kt/yr	40295.6
fruits	Latin America and the Caribbean	World	%prod	30.9447
fruits	Latin America and the Caribbean	Africa	kt/yr	403.597
fruits	Latin America and the Caribbean	Northern Africa	kt/yr	339.991
fruits	Latin America and the Caribbean	Sub-Saharan Africa	kt/yr	63.606
fruits	Latin America and the Caribbean	Americas	kt/yr	19775.4
fruits	Latin America and the Caribbean	Latin America and the Caribbean	kt/yr	2214.32
fruits	Latin America and the Caribbean	Northern America	kt/yr	17561.1
fruits	Latin America and the Caribbean	Asia	kt/yr	3553.42
fruits	Latin America and the Caribbean	Central Asia	kt/yr	71.947
fruits	Latin America and the Caribbean	Eastern Asia	kt/yr	1942.19
fruits	Latin America and the Caribbean	South-eastern Asia	kt/yr	224.278
fruits	Latin America and the Caribbean	Southern Asia	kt/yr	93.014
fruits	Latin America and the Caribbean	Western Asia	kt/yr	1221.99
fruits	Latin America and the Caribbean	Europe	kt/yr	16435.4
fruits	Latin America and the Caribbean	Eastern Europe	kt/yr	3841.9
fruits	Latin America and the Caribbean	Northern Europe	kt/yr	3807.4
fruits	Latin America and the Caribbean	Southern Europe	kt/yr	2212.01
fruits	Latin America and the Caribbean	Western Europe	kt/yr	6574.14
fruits	Latin America and the Caribbean	Oceania	kt/yr	127.697
fruits	Latin America and the Caribbean	Australia and New Zealand	kt/yr	126.029
fruits	Latin America and the Caribbean	Melanesia	kt/yr	1.508
fruits	Latin America and the Caribbean	Micronesia	kt/yr	0.031
fruits	Latin America and the Caribbean	Polynesia	kt/yr	0.129
fruits	Latin America and the Caribbean	ARE	kt/yr	187.681
fruits	Latin America and the Caribbean	BHR	kt/yr	13.603
fruits	Latin America and the Caribbean	COM	kt/yr	0.013
fruits	Latin America and the Caribbean	DJI	kt/yr	0.933
fruits	Latin America and the Caribbean	DZA	kt/yr	217.499
fruits	Latin America and the Caribbean	EGY	kt/yr	7.092
fruits	Latin America and the Caribbean	JOR	kt/yr	21.647
fruits	Latin America and the Caribbean	KWT	kt/yr	99.807
fruits	Latin America and the Caribbean	LBN	kt/yr	4.678
fruits	Latin America and the Caribbean	LBY	kt/yr	47.239
fruits	Latin America and the Caribbean	MAR	kt/yr	30.729
fruits	Latin America and the Caribbean	MRT	kt/yr	2.225
fruits	Latin America and the Caribbean	OMN	kt/yr	72.945
fruits	Latin America and the Caribbean	QAT	kt/yr	25.038
fruits	Latin America and the Caribbean	SAU	kt/yr	282.222
fruits	Latin America and the Caribbean	SYR	kt/yr	16.097
fruits	Latin America and the Caribbean	TUN	kt/yr	37.432
fruits	Latin America and the Caribbean	YEM	kt/yr	1.238
fruits	Latin America and the Caribbean	BGR	kt/yr	95.545
fruits	Latin America and the Caribbean	CZE	kt/yr	210.592
fruits	Latin America and the Caribbean	EST	kt/yr	26.519
fruits	Latin America and the Caribbean	HRV	kt/yr	94.927
fruits	Latin America and the Caribbean	HUN	kt/yr	93.299
fruits	Latin America and the Caribbean	LTU	kt/yr	71.491
fruits	Latin America and the Caribbean	LVA	kt/yr	27.289
fruits	Latin America and the Caribbean	POL	kt/yr	710.843
fruits	Latin America and the Caribbean	ROU	kt/yr	226.724
fruits	Latin America and the Caribbean	SVK	kt/yr	98.884
fruits	Latin America and the Caribbean	SVN	kt/yr	59.544
fruits	Latin America and the Caribbean	ATG	kt/yr	8.695
fruits	Latin America and the Caribbean	BHS	kt/yr	6.464
fruits	Latin America and the Caribbean	BLZ	kt/yr	1.929
fruits	Latin America and the Caribbean	BRB	kt/yr	8.517
fruits	Latin America and the Caribbean	DMA	kt/yr	0.133
fruits	Latin America and the Caribbean	GRD	kt/yr	0.193
fruits	Latin America and the Caribbean	GUY	kt/yr	0.487
fruits	Latin America and the Caribbean	JAM	kt/yr	4.211
fruits	Latin America and the Caribbean	KNA	kt/yr	1.044
fruits	Latin America and the Caribbean	LCA	kt/yr	1.74
fruits	Latin America and the Caribbean	SUR	kt/yr	0.571
fruits	Latin America and the Caribbean	TTO	kt/yr	15.365
fruits	Latin America and the Caribbean	VCT	kt/yr	0.62
fruits	Latin America and the Caribbean	CHN	kt/yr	979.281
fruits	Latin America and the Caribbean	FJI	kt/yr	0.755
fruits	Latin America and the Caribbean	IDN	kt/yr	86.537
fruits	Latin America and the Caribbean	KHM	kt/yr	1.746
fruits	Latin America and the Caribbean	KIR	kt/yr	0.031
fruits	Latin America and the Caribbean	MNG	kt/yr	2.722
fruits	Latin America and the Caribbean	MYS	kt/yr	39.77
fruits	Latin America and the Caribbean	PHL	kt/yr	40.542
fruits	Latin America and the Caribbean	PNG	kt/yr	0.598
fruits	Latin America and the Caribbean	SLB	kt/yr	0.027
fruits	Latin America and the Caribbean	THA	kt/yr	19.766
fruits	Latin America and the Caribbean	TON	kt/yr	0.117
fruits	Latin America and the Caribbean	TUV	kt/yr	0.012
fruits	Latin America and the Caribbean	VUT	kt/yr	0.128
fruits	Latin America and the Caribbean	ARG	kt/yr	477.534
fruits	Latin America and the Caribbean	BGD	kt/yr	23.653
fruits	Latin America and the Caribbean	BOL	kt/yr	34.51
fruits	Latin America and the Caribbean	BTN	kt/yr	0.002
fruits	Latin America and the Caribbean	BWA	kt/yr	1.158
fruits	Latin America and the Caribbean	CPV	kt/yr	2.17
fruits	Latin America and the Caribbean	ECU	kt/yr	110.946
fruits	Latin America and the Caribbean	ETH	kt/yr	3.948
fruits	Latin America and the Caribbean	GAB	kt/yr	0.637
fruits	Latin America and the Caribbean	GHA	kt/yr	1.771
fruits	Latin America and the Caribbean	GTM	kt/yr	72.418
fruits	Latin America and the Caribbean	HND	kt/yr	44.328
fruits	Latin America and the Caribbean	IND	kt/yr	59.947
fruits	Latin America and the Caribbean	IRN	kt/yr	1.325
fruits	Latin America and the Caribbean	ISR	kt/yr	33.004
fruits	Latin America and the Caribbean	MDV	kt/yr	3.011
fruits	Latin America and the Caribbean	MEX	kt/yr	70.184
fruits	Latin America and the Caribbean	NAM	kt/yr	1.552
fruits	Latin America and the Caribbean	NIC	kt/yr	12.164
fruits	Latin America and the Caribbean	NPL	kt/yr	0.47
fruits	Latin America and the Caribbean	PAK	kt/yr	2.057
fruits	Latin America and the Caribbean	PAN	kt/yr	27.115
fruits	Latin America and the Caribbean	PER	kt/yr	75.457
fruits	Latin America and the Caribbean	PRY	kt/yr	64.546
fruits	Latin America and the Caribbean	RWA	kt/yr	0.178
fruits	Latin America and the Caribbean	SLV	kt/yr	276.701
fruits	Latin America and the Caribbean	SWZ	kt/yr	0.04
fruits	Latin America and the Caribbean	TUR	kt/yr	358.275
fruits	Latin America and the Caribbean	VEN	kt/yr	4.336
fruits	Latin America and the Caribbean	ZAF	kt/yr	28.528
fruits	Latin America and the Caribbean	ZWE	kt/yr	0.03
fruits	Latin America and the Caribbean	AUS	kt/yr	25.862
fruits	Latin America and the Caribbean	BRN	kt/yr	1.054
fruits	Latin America and the Caribbean	JPN	kt/yr	762.023
fruits	Latin America and the Caribbean	KOR	kt/yr	198.161
fruits	Latin America and the Caribbean	NZL	kt/yr	100.167
fruits	Latin America and the Caribbean	SGP	kt/yr	34.863
fruits	Latin America and the Caribbean	ALB	kt/yr	41.3
fruits	Latin America and the Caribbean	ARM	kt/yr	23.076
fruits	Latin America and the Caribbean	AZE	kt/yr	43.017
fruits	Latin America and the Caribbean	BIH	kt/yr	45.956
fruits	Latin America and the Caribbean	BLR	kt/yr	91.802
fruits	Latin America and the Caribbean	GEO	kt/yr	30.369
fruits	Latin America and the Caribbean	KAZ	kt/yr	49.981
fruits	Latin America and the Caribbean	KGZ	kt/yr	21.966
fruits	Latin America and the Caribbean	MDA	kt/yr	20.592
fruits	Latin America and the Caribbean	MKD	kt/yr	33.009
fruits	Latin America and the Caribbean	MNE	kt/yr	21.265
fruits	Latin America and the Caribbean	RUS	kt/yr	2092.71
fruits	Latin America and the Caribbean	SRB	kt/yr	91.646
fruits	Latin America and the Caribbean	UKR	kt/yr	200.907
fruits	Latin America and the Caribbean	AUT	kt/yr	136.351
fruits	Latin America and the Caribbean	BEL	kt/yr	1024.05
fruits	Latin America and the Caribbean	CHE	kt/yr	205.412
fruits	Latin America and the Caribbean	CYP	kt/yr	9.295
fruits	Latin America and the Caribbean	DEU	kt/yr	1740.93
fruits	Latin America and the Caribbean	DNK	kt/yr	245.082
fruits	Latin America and the Caribbean	ESP	kt/yr	534.234
fruits	Latin America and the Caribbean	FIN	kt/yr	199.731
fruits	Latin America and the Caribbean	FRA	kt/yr	1699.95
fruits	Latin America and the Caribbean	FRO	kt/yr	2.057
fruits	Latin America and the Caribbean	GBR	kt/yr	2290.89
fruits	Latin America and the Caribbean	GRC	kt/yr	206.018
fruits	Latin America and the Caribbean	IRL	kt/yr	331.807
fruits	Latin America and the Caribbean	ISL	kt/yr	19.565
fruits	Latin America and the Caribbean	ITA	kt/yr	864.883
fruits	Latin America and the Caribbean	LUX	kt/yr	34.609
fruits	Latin America and the Caribbean	NLD	kt/yr	1732.84
fruits	Latin America and the Caribbean	NOR	kt/yr	193.673
fruits	Latin America and the Caribbean	PRT	kt/yr	204.06
fruits	Latin America and the Caribbean	SWE	kt/yr	399.297
fruits	Latin America and the Caribbean	MLT	kt/yr	15.168
fruits	Latin America and the Caribbean	AFG	kt/yr	1.152
fruits	Latin America and the Caribbean	BDI	kt/yr	0.011
fruits	Latin America and the Caribbean	BFA	kt/yr	1.374
fruits	Latin America and the Caribbean	CAF	kt/yr	0.347
fruits	Latin America and the Caribbean	CMR	kt/yr	0.483
fruits	Latin America and the Caribbean	COD	kt/yr	0.438
fruits	Latin America and the Caribbean	COG	kt/yr	0.326
fruits	Latin America and the Caribbean	GMB	kt/yr	0.16
fruits	Latin America and the Caribbean	MLI	kt/yr	0.498
fruits	Latin America and the Caribbean	NER	kt/yr	0.448
fruits	Latin America and the Caribbean	NGA	kt/yr	5.623
fruits	Latin America and the Caribbean	CAN	kt/yr	1864.28
fruits	Latin America and the Caribbean	CHL	kt/yr	302.584
fruits	Latin America and the Caribbean	MUS	kt/yr	0.786
fruits	Latin America and the Caribbean	SYC	kt/yr	0.192
fruits	Latin America and the Caribbean	URY	kt/yr	61.293
fruits	Latin America and the Caribbean	USA	kt/yr	15696.8
fruits	Latin America and the Caribbean	BEN	kt/yr	0.325
fruits	Latin America and the Caribbean	GIN	kt/yr	0.978
fruits	Latin America and the Caribbean	MDG	kt/yr	0.745
fruits	Latin America and the Caribbean	MWI	kt/yr	0.035
fruits	Latin America and the Caribbean	SEN	kt/yr	4.403
fruits	Latin America and the Caribbean	SLE	kt/yr	0.312
fruits	Latin America and the Caribbean	STP	kt/yr	0.056
fruits	Latin America and the Caribbean	TGO	kt/yr	0.114
fruits	Latin America and the Caribbean	TZA	kt/yr	0.062
fruits	Latin America and the Caribbean	UGA	kt/yr	0.178
fruits	Latin America and the Caribbean	ZMB	kt/yr	0.158
fruits	Latin America and the Caribbean	BRA	kt/yr	322.498
fruits	Latin America and the Caribbean	COL	kt/yr	173.423
fruits	Latin America and the Caribbean	CRI	kt/yr	31.356
fruits	Latin America and the Caribbean	LKA	kt/yr	1.397
fruits	Latin America and the Caribbean	KEN	kt/yr	2.371
fruits	Latin America and the Caribbean	CUB	kt/yr	2.963
fruits	Northern America	World	kt/yr	2068.02
fruits	Northern America	World	%prod	8.59135
fruits	Northern America	Africa	kt/yr	3.312
fruits	Northern America	Northern Africa	kt/yr	1.628
fruits	Northern America	Sub-Saharan Africa	kt/yr	1.684
fruits	Northern America	Americas	kt/yr	1291.78
fruits	Northern America	Latin America and the Caribbean	kt/yr	508.684
fruits	Northern America	Northern America	kt/yr	783.097
fruits	Northern America	Asia	kt/yr	632.715
fruits	Northern America	Central Asia	kt/yr	0.061
fruits	Northern America	Eastern Asia	kt/yr	330.522
fruits	Northern America	South-eastern Asia	kt/yr	162.01
fruits	Northern America	Southern Asia	kt/yr	61.828
fruits	Northern America	Western Asia	kt/yr	78.294
fruits	Northern America	Europe	kt/yr	106.792
fruits	Northern America	Eastern Europe	kt/yr	8.437
fruits	Northern America	Northern Europe	kt/yr	43.041
fruits	Northern America	Southern Europe	kt/yr	6.593
fruits	Northern America	Western Europe	kt/yr	48.721
fruits	Northern America	Oceania	kt/yr	33.425
fruits	Northern America	Australia and New Zealand	kt/yr	32.634
fruits	Northern America	Melanesia	kt/yr	0.69
fruits	Northern America	Micronesia	kt/yr	0.006
fruits	Northern America	Polynesia	kt/yr	0.095
fruits	Northern America	ARE	kt/yr	17.244
fruits	Northern America	BHR	kt/yr	1.388
fruits	Northern America	DJI	kt/yr	0.203
fruits	Northern America	DZA	kt/yr	0.109
fruits	Northern America	EGY	kt/yr	0.089
fruits	Northern America	JOR	kt/yr	1.508
fruits	Northern America	KWT	kt/yr	4.37
fruits	Northern America	LBN	kt/yr	0.093
fruits	Northern America	LBY	kt/yr	1.349
fruits	Northern America	MAR	kt/yr	0.08
fruits	Northern America	MRT	kt/yr	0.057
fruits	Northern America	OMN	kt/yr	5.955
fruits	Northern America	QAT	kt/yr	3.194
fruits	Northern America	SAU	kt/yr	23.201
fruits	Northern America	SYR	kt/yr	0.004
fruits	Northern America	TUN	kt/yr	0.001
fruits	Northern America	YEM	kt/yr	0.348
fruits	Northern America	BGR	kt/yr	0.182
fruits	Northern America	CZE	kt/yr	0.904
fruits	Northern America	EST	kt/yr	0.355
fruits	Northern America	HRV	kt/yr	0.096
fruits	Northern America	HUN	kt/yr	0.207
fruits	Northern America	LTU	kt/yr	0.461
fruits	Northern America	LVA	kt/yr	0.211
fruits	Northern America	POL	kt/yr	5.652
fruits	Northern America	ROU	kt/yr	0.486
fruits	Northern America	SVK	kt/yr	0.398
fruits	Northern America	SVN	kt/yr	0.12
fruits	Northern America	ATG	kt/yr	1.889
fruits	Northern America	BHS	kt/yr	4.539
fruits	Northern America	BLZ	kt/yr	0.319
fruits	Northern America	BRB	kt/yr	4.888
fruits	Northern America	DMA	kt/yr	0.06
fruits	Northern America	GRD	kt/yr	0.238
fruits	Northern America	GUY	kt/yr	1.385
fruits	Northern America	JAM	kt/yr	3.381
fruits	Northern America	KNA	kt/yr	0.176
fruits	Northern America	LCA	kt/yr	1.332
fruits	Northern America	SUR	kt/yr	0.838
fruits	Northern America	TTO	kt/yr	5.217
fruits	Northern America	VCT	kt/yr	0.416
fruits	Northern America	CHN	kt/yr	65.415
fruits	Northern America	FJI	kt/yr	0.591
fruits	Northern America	IDN	kt/yr	49.219
fruits	Northern America	KHM	kt/yr	1.201
fruits	Northern America	KIR	kt/yr	0.006
fruits	Northern America	MNG	kt/yr	0.317
fruits	Northern America	MYS	kt/yr	23.51
fruits	Northern America	PHL	kt/yr	39.322
fruits	Northern America	PNG	kt/yr	0.082
fruits	Northern America	SLB	kt/yr	0.003
fruits	Northern America	THA	kt/yr	29.631
fruits	Northern America	TON	kt/yr	0.09
fruits	Northern America	TUV	kt/yr	0.005
fruits	Northern America	VUT	kt/yr	0.014
fruits	Northern America	ARG	kt/yr	0.228
fruits	Northern America	BGD	kt/yr	0.857
fruits	Northern America	BOL	kt/yr	0.039
fruits	Northern America	BWA	kt/yr	0.002
fruits	Northern America	CPV	kt/yr	0.005
fruits	Northern America	ECU	kt/yr	6.143
fruits	Northern America	ETH	kt/yr	0.349
fruits	Northern America	GAB	kt/yr	0.005
fruits	Northern America	GHA	kt/yr	0.221
fruits	Northern America	GTM	kt/yr	19.344
fruits	Northern America	HND	kt/yr	11.17
fruits	Northern America	IND	kt/yr	56.489
fruits	Northern America	IRN	kt/yr	0.178
fruits	Northern America	ISR	kt/yr	20.293
fruits	Northern America	MDV	kt/yr	0.27
fruits	Northern America	MEX	kt/yr	380.608
fruits	Northern America	NAM	kt/yr	0.002
fruits	Northern America	NIC	kt/yr	3.063
fruits	Northern America	NPL	kt/yr	0.515
fruits	Northern America	PAK	kt/yr	0.056
fruits	Northern America	PAN	kt/yr	9.664
fruits	Northern America	PER	kt/yr	6.992
fruits	Northern America	PRY	kt/yr	0.017
fruits	Northern America	SLV	kt/yr	11.606
fruits	Northern America	TUR	kt/yr	0.613
fruits	Northern America	VEN	kt/yr	0.066
fruits	Northern America	ZAF	kt/yr	0.213
fruits	Northern America	AUS	kt/yr	19.036
fruits	Northern America	BRN	kt/yr	0.845
fruits	Northern America	JPN	kt/yr	173.358
fruits	Northern America	KOR	kt/yr	91.432
fruits	Northern America	NZL	kt/yr	13.598
fruits	Northern America	SGP	kt/yr	18.282
fruits	Northern America	ALB	kt/yr	0.015
fruits	Northern America	ARM	kt/yr	0.003
fruits	Northern America	AZE	kt/yr	0.012
fruits	Northern America	BIH	kt/yr	0.013
fruits	Northern America	BLR	kt/yr	0.041
fruits	Northern America	GEO	kt/yr	0.023
fruits	Northern America	KAZ	kt/yr	0.06
fruits	Northern America	KGZ	kt/yr	0.001
fruits	Northern America	MDA	kt/yr	0.003
fruits	Northern America	MKD	kt/yr	0.024
fruits	Northern America	MNE	kt/yr	0.003
fruits	Northern America	RUS	kt/yr	0.336
fruits	Northern America	SRB	kt/yr	0.035
fruits	Northern America	UKR	kt/yr	0.228
fruits	Northern America	AUT	kt/yr	0.63
fruits	Northern America	BEL	kt/yr	2.774
fruits	Northern America	CHE	kt/yr	2.18
fruits	Northern America	CYP	kt/yr	0.045
fruits	Northern America	DEU	kt/yr	21.484
fruits	Northern America	DNK	kt/yr	2.675
fruits	Northern America	ESP	kt/yr	1.686
fruits	Northern America	FIN	kt/yr	4.346
fruits	Northern America	FRA	kt/yr	6.196
fruits	Northern America	FRO	kt/yr	0.022
fruits	Northern America	GBR	kt/yr	13.184
fruits	Northern America	GRC	kt/yr	0.495
fruits	Northern America	IRL	kt/yr	1.286
fruits	Northern America	ISL	kt/yr	1.929
fruits	Northern America	ITA	kt/yr	3.917
fruits	Northern America	LUX	kt/yr	0.11
fruits	Northern America	NLD	kt/yr	15.347
fruits	Northern America	NOR	kt/yr	9.901
fruits	Northern America	PRT	kt/yr	0.158
fruits	Northern America	SWE	kt/yr	8.671
fruits	Northern America	MLT	kt/yr	0.031
fruits	Northern America	AFG	kt/yr	0.078
fruits	Northern America	BFA	kt/yr	0.041
fruits	Northern America	CAF	kt/yr	0.005
fruits	Northern America	CMR	kt/yr	0.239
fruits	Northern America	COG	kt/yr	0.002
fruits	Northern America	GMB	kt/yr	0.004
fruits	Northern America	MLI	kt/yr	0.013
fruits	Northern America	NER	kt/yr	0.001
fruits	Northern America	NGA	kt/yr	0.101
fruits	Northern America	CAN	kt/yr	706.516
fruits	Northern America	CHL	kt/yr	3.488
fruits	Northern America	MUS	kt/yr	0.019
fruits	Northern America	SYC	kt/yr	0.012
fruits	Northern America	URY	kt/yr	0.012
fruits	Northern America	USA	kt/yr	76.581
fruits	Northern America	BEN	kt/yr	0.022
fruits	Northern America	GIN	kt/yr	0.031
fruits	Northern America	MDG	kt/yr	0.001
fruits	Northern America	MWI	kt/yr	0.002
fruits	Northern America	SEN	kt/yr	0.093
fruits	Northern America	SLE	kt/yr	0.002
fruits	Northern America	TGO	kt/yr	0.001
fruits	Northern America	TZA	kt/yr	0.008
fruits	Northern America	UGA	kt/yr	0.002
fruits	Northern America	ZMB	kt/yr	0.011
fruits	Northern America	BRA	kt/yr	3.104
fruits	Northern America	COL	kt/yr	11.181
fruits	Northern America	CRI	kt/yr	10.702
fruits	Northern America	LKA	kt/yr	3.385
fruits	Northern America	KEN	kt/yr	0.017
fruits	Northern America	CUB	kt/yr	6.579
fruits	Asia	World	kt/yr	19935.5
fruits	Asia	World	%prod	4.80155
fruits	Asia	Africa	kt/yr	329.363
fruits	Asia	Northern Africa	kt/yr	232.384
fruits	Asia	Sub-Saharan Africa	kt/yr	96.979
fruits	Asia	Americas	kt/yr	1343.3
fruits	Asia	Latin America and the Caribbean	kt/yr	123.216
fruits	Asia	Northern America	kt/yr	1220.08
fruits	Asia	Asia	kt/yr	12406.2
fruits	Asia	Central Asia	kt/yr	540.531
fruits	Asia	Eastern Asia	kt/yr	5553.67
fruits	Asia	South-eastern Asia	kt/yr	1982.17
fruits	Asia	Southern Asia	kt/yr	1794.27
fruits	Asia	Western Asia	kt/yr	2535.59
fruits	Asia	Europe	kt/yr	5668.88
fruits	Asia	Eastern Europe	kt/yr	3177.75
fruits	Asia	Northern Europe	kt/yr	738.304
fruits	Asia	Southern Europe	kt/yr	489.711
fruits	Asia	Western Europe	kt/yr	1263.12
fruits	Asia	Oceania	kt/yr	187.775
fruits	Asia	Australia and New Zealand	kt/yr	183.427
fruits	Asia	Melanesia	kt/yr	4.127
fruits	Asia	Micronesia	kt/yr	0.138
fruits	Asia	Polynesia	kt/yr	0.083
fruits	Asia	ARE	kt/yr	753.096
fruits	Asia	BHR	kt/yr	81.292
fruits	Asia	COM	kt/yr	0.166
fruits	Asia	DJI	kt/yr	7.254
fruits	Asia	DZA	kt/yr	39.759
fruits	Asia	EGY	kt/yr	66.462
fruits	Asia	JOR	kt/yr	35.991
fruits	Asia	KWT	kt/yr	119.731
fruits	Asia	LBN	kt/yr	42.322
fruits	Asia	LBY	kt/yr	43.632
fruits	Asia	MAR	kt/yr	76.111
fruits	Asia	MRT	kt/yr	4.768
fruits	Asia	OMN	kt/yr	194.506
fruits	Asia	QAT	kt/yr	148.193
fruits	Asia	SAU	kt/yr	531.051
fruits	Asia	SYR	kt/yr	154.832
fruits	Asia	TUN	kt/yr	6.42
fruits	Asia	YEM	kt/yr	60.864
fruits	Asia	BGR	kt/yr	69.075
fruits	Asia	CZE	kt/yr	52.727
fruits	Asia	EST	kt/yr	9.519
fruits	Asia	HRV	kt/yr	16.573
fruits	Asia	HUN	kt/yr	32.278
fruits	Asia	LTU	kt/yr	29.025
fruits	Asia	LVA	kt/yr	20.402
fruits	Asia	POL	kt/yr	168.222
fruits	Asia	ROU	kt/yr	114.453
fruits	Asia	SVK	kt/yr	22.044
fruits	Asia	SVN	kt/yr	16.284
fruits	Asia	ATG	kt/yr	0.293
fruits	Asia	BHS	kt/yr	1.487
fruits	Asia	BLZ	kt/yr	0.047
fruits	Asia	BRB	kt/yr	2.07
fruits	Asia	DMA	kt/yr	0.068
fruits	Asia	GRD	kt/yr	0.069
fruits	Asia	GUY	kt/yr	0.312
fruits	Asia	JAM	kt/yr	6.491
fruits	Asia	KNA	kt/yr	0.114
fruits	Asia	LCA	kt/yr	0.296
fruits	Asia	SUR	kt/yr	0.665
fruits	Asia	TTO	kt/yr	4.996
fruits	Asia	VCT	kt/yr	0.161
fruits	Asia	CHN	kt/yr	3963.4
fruits	Asia	FJI	kt/yr	1.144
fruits	Asia	IDN	kt/yr	602.794
fruits	Asia	KHM	kt/yr	8.599
fruits	Asia	KIR	kt/yr	0.138
fruits	Asia	MNG	kt/yr	18.829
fruits	Asia	MYS	kt/yr	284.809
fruits	Asia	PHL	kt/yr	369.64
fruits	Asia	PNG	kt/yr	2.74
fruits	Asia	SLB	kt/yr	0.019
fruits	Asia	THA	kt/yr	383.09
fruits	Asia	TON	kt/yr	0.079
fruits	Asia	TUV	kt/yr	0.004
fruits	Asia	VUT	kt/yr	0.224
fruits	Asia	ARG	kt/yr	12.044
fruits	Asia	BGD	kt/yr	365.165
fruits	Asia	BOL	kt/yr	0.033
fruits	Asia	BTN	kt/yr	0.478
fruits	Asia	BWA	kt/yr	0.054
fruits	Asia	CPV	kt/yr	0.466
fruits	Asia	ECU	kt/yr	0.057
fruits	Asia	ETH	kt/yr	9.996
fruits	Asia	GAB	kt/yr	0.666
fruits	Asia	GHA	kt/yr	1.916
fruits	Asia	GTM	kt/yr	1.002
fruits	Asia	HND	kt/yr	0.94
fruits	Asia	IND	kt/yr	470.075
fruits	Asia	IRN	kt/yr	87.66
fruits	Asia	ISR	kt/yr	20.898
fruits	Asia	MDV	kt/yr	19.147
fruits	Asia	MEX	kt/yr	30.339
fruits	Asia	NAM	kt/yr	0.248
fruits	Asia	NIC	kt/yr	0.592
fruits	Asia	NPL	kt/yr	295.754
fruits	Asia	PAK	kt/yr	243.484
fruits	Asia	PAN	kt/yr	2.096
fruits	Asia	PER	kt/yr	2.959
fruits	Asia	PRY	kt/yr	0.011
fruits	Asia	RWA	kt/yr	0.496
fruits	Asia	SLV	kt/yr	0.553
fruits	Asia	SWZ	kt/yr	0.018
fruits	Asia	TUR	kt/yr	213.814
fruits	Asia	VEN	kt/yr	11.025
fruits	Asia	ZAF	kt/yr	5.942
fruits	Asia	ZWE	kt/yr	0.006
fruits	Asia	AUS	kt/yr	129.647
fruits	Asia	BRN	kt/yr	33.592
fruits	Asia	JPN	kt/yr	1145.75
fruits	Asia	KOR	kt/yr	425.696
fruits	Asia	NZL	kt/yr	53.78
fruits	Asia	SGP	kt/yr	299.643
fruits	Asia	ALB	kt/yr	4.216
fruits	Asia	ARM	kt/yr	55.3
fruits	Asia	AZE	kt/yr	65.276
fruits	Asia	BIH	kt/yr	32.715
fruits	Asia	BLR	kt/yr	143.627
fruits	Asia	GEO	kt/yr	57.158
fruits	Asia	KAZ	kt/yr	458.463
fruits	Asia	KGZ	kt/yr	82.068
fruits	Asia	MDA	kt/yr	22.41
fruits	Asia	MKD	kt/yr	17.196
fruits	Asia	MNE	kt/yr	4.527
fruits	Asia	RUS	kt/yr	2153.24
fruits	Asia	SRB	kt/yr	45.241
fruits	Asia	UKR	kt/yr	399.673
fruits	Asia	AUT	kt/yr	93.371
fruits	Asia	BEL	kt/yr	61.256
fruits	Asia	CHE	kt/yr	41.36
fruits	Asia	CYP	kt/yr	1.263
fruits	Asia	DEU	kt/yr	425.129
fruits	Asia	DNK	kt/yr	33.924
fruits	Asia	ESP	kt/yr	133.915
fruits	Asia	FIN	kt/yr	28.822
fruits	Asia	FRA	kt/yr	330.526
fruits	Asia	FRO	kt/yr	0.304
fruits	Asia	GBR	kt/yr	501.34
fruits	Asia	GRC	kt/yr	35.256
fruits	Asia	IRL	kt/yr	31.383
fruits	Asia	ISL	kt/yr	1.522
fruits	Asia	ITA	kt/yr	160.366
fruits	Asia	LUX	kt/yr	3.004
fruits	Asia	NLD	kt/yr	308.47
fruits	Asia	NOR	kt/yr	31.102
fruits	Asia	PRT	kt/yr	21.398
fruits	Asia	SWE	kt/yr	50.961
fruits	Asia	MLT	kt/yr	2.024
fruits	Asia	AFG	kt/yr	266.633
fruits	Asia	BDI	kt/yr	0.078
fruits	Asia	BFA	kt/yr	1.774
fruits	Asia	CAF	kt/yr	0.798
fruits	Asia	CMR	kt/yr	0.895
fruits	Asia	COD	kt/yr	0.136
fruits	Asia	COG	kt/yr	0.262
fruits	Asia	GMB	kt/yr	1.831
fruits	Asia	MLI	kt/yr	0.588
fruits	Asia	NER	kt/yr	1.372
fruits	Asia	NGA	kt/yr	14.251
fruits	Asia	CAN	kt/yr	172.538
fruits	Asia	CHL	kt/yr	12.013
fruits	Asia	MUS	kt/yr	3.741
fruits	Asia	SYC	kt/yr	0.839
fruits	Asia	URY	kt/yr	1.498
fruits	Asia	USA	kt/yr	1047.54
fruits	Asia	BEN	kt/yr	0.307
fruits	Asia	GIN	kt/yr	4.062
fruits	Asia	MDG	kt/yr	0.281
fruits	Asia	MWI	kt/yr	0.106
fruits	Asia	SEN	kt/yr	20.434
fruits	Asia	SLE	kt/yr	0.706
fruits	Asia	STP	kt/yr	0.014
fruits	Asia	TGO	kt/yr	0.692
fruits	Asia	TZA	kt/yr	3.343
fruits	Asia	UGA	kt/yr	1.489
fruits	Asia	ZMB	kt/yr	0.107
fruits	Asia	BRA	kt/yr	26.983
fruits	Asia	COL	kt/yr	2.189
fruits	Asia	CRI	kt/yr	1.261
fruits	Asia	LKA	kt/yr	45.871
fruits	Asia	KEN	kt/yr	6.877
fruits	Asia	CUB	kt/yr	0.552
fruits	Central Asia	World	kt/yr	876.06
fruits	Central Asia	World	%prod	14.0574
fruits	Central Asia	Africa	kt/yr	14.516
fruits	Central Asia	Northern Africa	kt/yr	14.112
fruits	Central Asia	Sub-Saharan Africa	kt/yr	0.404
fruits	Central Asia	Americas	kt/yr	5.214
fruits	Central Asia	Latin America and the Caribbean	kt/yr	1.802
fruits	Central Asia	Northern America	kt/yr	3.412
fruits	Central Asia	Asia	kt/yr	539.193
fruits	Central Asia	Central Asia	kt/yr	323.735
fruits	Central Asia	Eastern Asia	kt/yr	117.412
fruits	Central Asia	South-eastern Asia	kt/yr	2.192
fruits	Central Asia	Southern Asia	kt/yr	8.134
fruits	Central Asia	Western Asia	kt/yr	87.72
fruits	Central Asia	Europe	kt/yr	316.354
fruits	Central Asia	Eastern Europe	kt/yr	272.028
fruits	Central Asia	Northern Europe	kt/yr	19.251
fruits	Central Asia	Southern Europe	kt/yr	3.717
fruits	Central Asia	Western Europe	kt/yr	21.358
fruits	Central Asia	Oceania	kt/yr	0.783
fruits	Central Asia	Australia and New Zealand	kt/yr	0.775
fruits	Central Asia	Melanesia	kt/yr	0.008
fruits	Central Asia	ARE	kt/yr	8.362
fruits	Central Asia	BHR	kt/yr	1.38
fruits	Central Asia	DJI	kt/yr	0.038
fruits	Central Asia	DZA	kt/yr	1.188
fruits	Central Asia	EGY	kt/yr	0.042
fruits	Central Asia	JOR	kt/yr	0.346
fruits	Central Asia	KWT	kt/yr	1.086
fruits	Central Asia	LBN	kt/yr	0.009
fruits	Central Asia	LBY	kt/yr	0.115
fruits	Central Asia	MAR	kt/yr	12.577
fruits	Central Asia	MRT	kt/yr	0.003
fruits	Central Asia	OMN	kt/yr	0.745
fruits	Central Asia	QAT	kt/yr	0.328
fruits	Central Asia	SAU	kt/yr	27.932
fruits	Central Asia	SYR	kt/yr	0.195
fruits	Central Asia	TUN	kt/yr	0.19
fruits	Central Asia	YEM	kt/yr	0.025
fruits	Central Asia	BGR	kt/yr	0.253
fruits	Central Asia	CZE	kt/yr	1.329
fruits	Central Asia	EST	kt/yr	1.647
fruits	Central Asia	HRV	kt/yr	0.063
fruits	Central Asia	HUN	kt/yr	0.209
fruits	Central Asia	LTU	kt/yr	6.012
fruits	Central Asia	LVA	kt/yr	5.079
fruits	Central Asia	POL	kt/yr	6.894
fruits	Central Asia	ROU	kt/yr	0.498
fruits	Central Asia	SVK	kt/yr	4.049
fruits	Central Asia	SVN	kt/yr	0.023
fruits	Central Asia	BRB	kt/yr	0.008
fruits	Central Asia	DMA	kt/yr	0.001
fruits	Central Asia	GRD	kt/yr	0.001
fruits	Central Asia	GUY	kt/yr	0.002
fruits	Central Asia	JAM	kt/yr	0.026
fruits	Central Asia	KNA	kt/yr	0.001
fruits	Central Asia	LCA	kt/yr	0.001
fruits	Central Asia	SUR	kt/yr	0.007
fruits	Central Asia	TTO	kt/yr	0.015
fruits	Central Asia	VCT	kt/yr	0.001
fruits	Central Asia	CHN	kt/yr	115.283
fruits	Central Asia	FJI	kt/yr	0.005
fruits	Central Asia	IDN	kt/yr	0.662
fruits	Central Asia	KHM	kt/yr	0.002
fruits	Central Asia	MNG	kt/yr	0.785
fruits	Central Asia	MYS	kt/yr	0.166
fruits	Central Asia	PHL	kt/yr	0.415
fruits	Central Asia	PNG	kt/yr	0.003
fruits	Central Asia	THA	kt/yr	0.908
fruits	Central Asia	ARG	kt/yr	0.002
fruits	Central Asia	BGD	kt/yr	2.139
fruits	Central Asia	ECU	kt/yr	0.001
fruits	Central Asia	ETH	kt/yr	0.1
fruits	Central Asia	GHA	kt/yr	0.008
fruits	Central Asia	GTM	kt/yr	0.006
fruits	Central Asia	HND	kt/yr	0.001
fruits	Central Asia	IND	kt/yr	0.129
fruits	Central Asia	IRN	kt/yr	4.85
fruits	Central Asia	ISR	kt/yr	0.817
fruits	Central Asia	MDV	kt/yr	0.048
fruits	Central Asia	MEX	kt/yr	0.009
fruits	Central Asia	NPL	kt/yr	0.007
fruits	Central Asia	PAK	kt/yr	0.09
fruits	Central Asia	PAN	kt/yr	0.008
fruits	Central Asia	PRY	kt/yr	0.001
fruits	Central Asia	SLV	kt/yr	0.001
fruits	Central Asia	TUR	kt/yr	34.201
fruits	Central Asia	VEN	kt/yr	0.095
fruits	Central Asia	ZAF	kt/yr	0.017
fruits	Central Asia	AUS	kt/yr	0.541
fruits	Central Asia	BRN	kt/yr	0.003
fruits	Central Asia	JPN	kt/yr	0.39
fruits	Central Asia	KOR	kt/yr	0.954
fruits	Central Asia	NZL	kt/yr	0.234
fruits	Central Asia	SGP	kt/yr	0.036
fruits	Central Asia	ALB	kt/yr	0.005
fruits	Central Asia	ARM	kt/yr	2.158
fruits	Central Asia	AZE	kt/yr	6.16
fruits	Central Asia	BIH	kt/yr	0.033
fruits	Central Asia	BLR	kt/yr	18.744
fruits	Central Asia	GEO	kt/yr	3.966
fruits	Central Asia	KAZ	kt/yr	265.593
fruits	Central Asia	KGZ	kt/yr	58.142
fruits	Central Asia	MDA	kt/yr	0.714
fruits	Central Asia	MKD	kt/yr	0.025
fruits	Central Asia	MNE	kt/yr	0.003
fruits	Central Asia	RUS	kt/yr	203.69
fruits	Central Asia	SRB	kt/yr	0.048
fruits	Central Asia	UKR	kt/yr	35.648
fruits	Central Asia	AUT	kt/yr	0.606
fruits	Central Asia	BEL	kt/yr	0.42
fruits	Central Asia	CHE	kt/yr	0.155
fruits	Central Asia	CYP	kt/yr	0.01
fruits	Central Asia	DEU	kt/yr	15.31
fruits	Central Asia	DNK	kt/yr	0.695
fruits	Central Asia	ESP	kt/yr	0.884
fruits	Central Asia	FIN	kt/yr	0.144
fruits	Central Asia	FRA	kt/yr	2.131
fruits	Central Asia	FRO	kt/yr	0.006
fruits	Central Asia	GBR	kt/yr	4.978
fruits	Central Asia	GRC	kt/yr	1.586
fruits	Central Asia	IRL	kt/yr	0.198
fruits	Central Asia	ISL	kt/yr	0.019
fruits	Central Asia	ITA	kt/yr	0.959
fruits	Central Asia	LUX	kt/yr	0.022
fruits	Central Asia	NLD	kt/yr	2.714
fruits	Central Asia	NOR	kt/yr	0.068
fruits	Central Asia	PRT	kt/yr	0.083
fruits	Central Asia	SWE	kt/yr	0.405
fruits	Central Asia	MLT	kt/yr	0.005
fruits	Central Asia	AFG	kt/yr	0.6
fruits	Central Asia	BDI	kt/yr	0.001
fruits	Central Asia	BFA	kt/yr	0.004
fruits	Central Asia	CAF	kt/yr	0.001
fruits	Central Asia	CMR	kt/yr	0.004
fruits	Central Asia	COD	kt/yr	0.003
fruits	Central Asia	MLI	kt/yr	0.002
fruits	Central Asia	NER	kt/yr	0.001
fruits	Central Asia	NGA	kt/yr	0.02
fruits	Central Asia	CAN	kt/yr	0.909
fruits	Central Asia	MUS	kt/yr	0.002
fruits	Central Asia	SYC	kt/yr	0.009
fruits	Central Asia	USA	kt/yr	2.503
fruits	Central Asia	GIN	kt/yr	0.002
fruits	Central Asia	MDG	kt/yr	0.003
fruits	Central Asia	SEN	kt/yr	0.127
fruits	Central Asia	SLE	kt/yr	0.001
fruits	Central Asia	TZA	kt/yr	0.019
fruits	Central Asia	UGA	kt/yr	0.017
fruits	Central Asia	BRA	kt/yr	1.6
fruits	Central Asia	COL	kt/yr	0.001
fruits	Central Asia	CRI	kt/yr	0.009
fruits	Central Asia	LKA	kt/yr	0.271
fruits	Central Asia	KEN	kt/yr	0.022
fruits	Central Asia	CUB	kt/yr	0.005
fruits	Eastern Asia	World	kt/yr	2418.6
fruits	Eastern Asia	World	%prod	1.33266
fruits	Eastern Asia	Africa	kt/yr	8.392
fruits	Eastern Asia	Northern Africa	kt/yr	3.198
fruits	Eastern Asia	Sub-Saharan Africa	kt/yr	5.194
fruits	Eastern Asia	Americas	kt/yr	76.592
fruits	Eastern Asia	Latin America and the Caribbean	kt/yr	11.785
fruits	Eastern Asia	Northern America	kt/yr	64.807
fruits	Eastern Asia	Asia	kt/yr	1784.75
fruits	Eastern Asia	Central Asia	kt/yr	90.088
fruits	Eastern Asia	Eastern Asia	kt/yr	18.371
fruits	Eastern Asia	South-eastern Asia	kt/yr	1305.8
fruits	Eastern Asia	Southern Asia	kt/yr	315.662
fruits	Eastern Asia	Western Asia	kt/yr	54.827
fruits	Eastern Asia	Europe	kt/yr	534.413
fruits	Eastern Asia	Eastern Europe	kt/yr	353.567
fruits	Eastern Asia	Northern Europe	kt/yr	39.714
fruits	Eastern Asia	Southern Europe	kt/yr	16.482
fruits	Eastern Asia	Western Europe	kt/yr	124.65
fruits	Eastern Asia	Oceania	kt/yr	14.45
fruits	Eastern Asia	Australia and New Zealand	kt/yr	13.682
fruits	Eastern Asia	Melanesia	kt/yr	0.756
fruits	Eastern Asia	Micronesia	kt/yr	0.002
fruits	Eastern Asia	Polynesia	kt/yr	0.01
fruits	Eastern Asia	ARE	kt/yr	19.538
fruits	Eastern Asia	BHR	kt/yr	1.383
fruits	Eastern Asia	COM	kt/yr	0.001
fruits	Eastern Asia	DJI	kt/yr	0.153
fruits	Eastern Asia	DZA	kt/yr	0.469
fruits	Eastern Asia	EGY	kt/yr	0.232
fruits	Eastern Asia	JOR	kt/yr	0.051
fruits	Eastern Asia	KWT	kt/yr	2.443
fruits	Eastern Asia	LBN	kt/yr	0.018
fruits	Eastern Asia	LBY	kt/yr	2.258
fruits	Eastern Asia	MAR	kt/yr	0.203
fruits	Eastern Asia	MRT	kt/yr	0.049
fruits	Eastern Asia	OMN	kt/yr	10.166
fruits	Eastern Asia	QAT	kt/yr	2.776
fruits	Eastern Asia	SAU	kt/yr	13.039
fruits	Eastern Asia	SYR	kt/yr	0.005
fruits	Eastern Asia	TUN	kt/yr	0.036
fruits	Eastern Asia	YEM	kt/yr	2.046
fruits	Eastern Asia	BGR	kt/yr	3.13
fruits	Eastern Asia	CZE	kt/yr	4.65
fruits	Eastern Asia	EST	kt/yr	1.324
fruits	Eastern Asia	HRV	kt/yr	0.375
fruits	Eastern Asia	HUN	kt/yr	0.825
fruits	Eastern Asia	LTU	kt/yr	5.232
fruits	Eastern Asia	LVA	kt/yr	2.544
fruits	Eastern Asia	POL	kt/yr	16.642
fruits	Eastern Asia	ROU	kt/yr	12.679
fruits	Eastern Asia	SVK	kt/yr	1.316
fruits	Eastern Asia	SVN	kt/yr	1.088
fruits	Eastern Asia	ATG	kt/yr	0.007
fruits	Eastern Asia	BHS	kt/yr	0.037
fruits	Eastern Asia	BLZ	kt/yr	0.002
fruits	Eastern Asia	BRB	kt/yr	0.168
fruits	Eastern Asia	DMA	kt/yr	0.003
fruits	Eastern Asia	GRD	kt/yr	0.001
fruits	Eastern Asia	GUY	kt/yr	0.083
fruits	Eastern Asia	JAM	kt/yr	0.103
fruits	Eastern Asia	KNA	kt/yr	0.003
fruits	Eastern Asia	LCA	kt/yr	0.01
fruits	Eastern Asia	SUR	kt/yr	0.132
fruits	Eastern Asia	TTO	kt/yr	0.041
fruits	Eastern Asia	VCT	kt/yr	0.002
fruits	Eastern Asia	CHN	kt/yr	0.229
fruits	Eastern Asia	FJI	kt/yr	0.323
fruits	Eastern Asia	IDN	kt/yr	474.169
fruits	Eastern Asia	KHM	kt/yr	1.104
fruits	Eastern Asia	KIR	kt/yr	0.002
fruits	Eastern Asia	MNG	kt/yr	14.102
fruits	Eastern Asia	MYS	kt/yr	151.148
fruits	Eastern Asia	PHL	kt/yr	330.189
fruits	Eastern Asia	PNG	kt/yr	0.425
fruits	Eastern Asia	THA	kt/yr	299.086
fruits	Eastern Asia	TON	kt/yr	0.008
fruits	Eastern Asia	TUV	kt/yr	0.002
fruits	Eastern Asia	VUT	kt/yr	0.008
fruits	Eastern Asia	ARG	kt/yr	0.012
fruits	Eastern Asia	BGD	kt/yr	222.087
fruits	Eastern Asia	BOL	kt/yr	0.004
fruits	Eastern Asia	BWA	kt/yr	0.002
fruits	Eastern Asia	CPV	kt/yr	0.005
fruits	Eastern Asia	ECU	kt/yr	0.041
fruits	Eastern Asia	ETH	kt/yr	0.251
fruits	Eastern Asia	GAB	kt/yr	0.006
fruits	Eastern Asia	GHA	kt/yr	0.086
fruits	Eastern Asia	GTM	kt/yr	0.621
fruits	Eastern Asia	HND	kt/yr	0.356
fruits	Eastern Asia	IND	kt/yr	8.921
fruits	Eastern Asia	IRN	kt/yr	0.302
fruits	Eastern Asia	ISR	kt/yr	1.385
fruits	Eastern Asia	MDV	kt/yr	0.266
fruits	Eastern Asia	MEX	kt/yr	4.264
fruits	Eastern Asia	NAM	kt/yr	0.031
fruits	Eastern Asia	NIC	kt/yr	0.024
fruits	Eastern Asia	NPL	kt/yr	68.857
fruits	Eastern Asia	PAK	kt/yr	0.07
fruits	Eastern Asia	PAN	kt/yr	0.911
fruits	Eastern Asia	PER	kt/yr	0.173
fruits	Eastern Asia	PRY	kt/yr	0.002
fruits	Eastern Asia	RWA	kt/yr	0.023
fruits	Eastern Asia	SLV	kt/yr	0.076
fruits	Eastern Asia	SWZ	kt/yr	0.001
fruits	Eastern Asia	TUR	kt/yr	0.716
fruits	Eastern Asia	VEN	kt/yr	0.011
fruits	Eastern Asia	ZAF	kt/yr	0.102
fruits	Eastern Asia	ZWE	kt/yr	0.001
fruits	Eastern Asia	AUS	kt/yr	9.63
fruits	Eastern Asia	BRN	kt/yr	1.88
fruits	Eastern Asia	JPN	kt/yr	3.604
fruits	Eastern Asia	KOR	kt/yr	0.436
fruits	Eastern Asia	NZL	kt/yr	4.052
fruits	Eastern Asia	SGP	kt/yr	48.227
fruits	Eastern Asia	ALB	kt/yr	0.056
fruits	Eastern Asia	ARM	kt/yr	0.581
fruits	Eastern Asia	AZE	kt/yr	0.065
fruits	Eastern Asia	BIH	kt/yr	0.129
fruits	Eastern Asia	BLR	kt/yr	9.02
fruits	Eastern Asia	GEO	kt/yr	0.559
fruits	Eastern Asia	KAZ	kt/yr	75.676
fruits	Eastern Asia	KGZ	kt/yr	14.412
fruits	Eastern Asia	MDA	kt/yr	1.737
fruits	Eastern Asia	MKD	kt/yr	0.047
fruits	Eastern Asia	MNE	kt/yr	0.073
fruits	Eastern Asia	RUS	kt/yr	285.576
fruits	Eastern Asia	SRB	kt/yr	0.198
fruits	Eastern Asia	UKR	kt/yr	17.992
fruits	Eastern Asia	AUT	kt/yr	1.087
fruits	Eastern Asia	BEL	kt/yr	9.103
fruits	Eastern Asia	CHE	kt/yr	1.526
fruits	Eastern Asia	CYP	kt/yr	0.056
fruits	Eastern Asia	DEU	kt/yr	37.415
fruits	Eastern Asia	DNK	kt/yr	1.852
fruits	Eastern Asia	ESP	kt/yr	2.211
fruits	Eastern Asia	FIN	kt/yr	0.977
fruits	Eastern Asia	FRA	kt/yr	20.155
fruits	Eastern Asia	FRO	kt/yr	0.012
fruits	Eastern Asia	GBR	kt/yr	21.795
fruits	Eastern Asia	GRC	kt/yr	6.41
fruits	Eastern Asia	IRL	kt/yr	1.271
fruits	Eastern Asia	ISL	kt/yr	0.09
fruits	Eastern Asia	ITA	kt/yr	5.5
fruits	Eastern Asia	LUX	kt/yr	0.352
fruits	Eastern Asia	NLD	kt/yr	55.012
fruits	Eastern Asia	NOR	kt/yr	2.31
fruits	Eastern Asia	PRT	kt/yr	0.347
fruits	Eastern Asia	SWE	kt/yr	2.307
fruits	Eastern Asia	MLT	kt/yr	0.048
fruits	Eastern Asia	AFG	kt/yr	0.704
fruits	Eastern Asia	BDI	kt/yr	0.024
fruits	Eastern Asia	BFA	kt/yr	1.403
fruits	Eastern Asia	CAF	kt/yr	0.01
fruits	Eastern Asia	CMR	kt/yr	0.029
fruits	Eastern Asia	COD	kt/yr	0.02
fruits	Eastern Asia	COG	kt/yr	0.026
fruits	Eastern Asia	GMB	kt/yr	0.055
fruits	Eastern Asia	MLI	kt/yr	0.199
fruits	Eastern Asia	NER	kt/yr	0.12
fruits	Eastern Asia	NGA	kt/yr	0.175
fruits	Eastern Asia	CAN	kt/yr	36.81
fruits	Eastern Asia	CHL	kt/yr	0.276
fruits	Eastern Asia	MUS	kt/yr	0.102
fruits	Eastern Asia	SYC	kt/yr	0.108
fruits	Eastern Asia	USA	kt/yr	27.997
fruits	Eastern Asia	BEN	kt/yr	0.018
fruits	Eastern Asia	GIN	kt/yr	0.047
fruits	Eastern Asia	MDG	kt/yr	0.046
fruits	Eastern Asia	MWI	kt/yr	0.002
fruits	Eastern Asia	SEN	kt/yr	1.834
fruits	Eastern Asia	SLE	kt/yr	0.003
fruits	Eastern Asia	TGO	kt/yr	0.001
fruits	Eastern Asia	TZA	kt/yr	0.015
fruits	Eastern Asia	UGA	kt/yr	0.094
fruits	Eastern Asia	ZMB	kt/yr	0.006
fruits	Eastern Asia	BRA	kt/yr	3.64
fruits	Eastern Asia	COL	kt/yr	0.103
fruits	Eastern Asia	CRI	kt/yr	0.586
fruits	Eastern Asia	LKA	kt/yr	14.455
fruits	Eastern Asia	KEN	kt/yr	0.146
fruits	Eastern Asia	CUB	kt/yr	0.093
fruits	South-eastern Asia	World	kt/yr	8229.94
fruits	South-eastern Asia	World	%prod	13.4679
fruits	South-eastern Asia	Africa	kt/yr	68.986
fruits	South-eastern Asia	Northern Africa	kt/yr	34.548
fruits	South-eastern Asia	Sub-Saharan Africa	kt/yr	34.438
fruits	South-eastern Asia	Americas	kt/yr	1037.14
fruits	South-eastern Asia	Latin America and the Caribbean	kt/yr	59.119
fruits	South-eastern Asia	Northern America	kt/yr	978.016
fruits	South-eastern Asia	Asia	kt/yr	6363.51
fruits	South-eastern Asia	Central Asia	kt/yr	4.257
fruits	South-eastern Asia	Eastern Asia	kt/yr	5251.07
fruits	South-eastern Asia	South-eastern Asia	kt/yr	514.304
fruits	South-eastern Asia	Southern Asia	kt/yr	110.663
fruits	South-eastern Asia	Western Asia	kt/yr	483.22
fruits	South-eastern Asia	Europe	kt/yr	681.955
fruits	South-eastern Asia	Eastern Europe	kt/yr	159.129
fruits	South-eastern Asia	Northern Europe	kt/yr	106.188
fruits	South-eastern Asia	Southern Europe	kt/yr	143.097
fruits	South-eastern Asia	Western Europe	kt/yr	273.541
fruits	South-eastern Asia	Oceania	kt/yr	78.353
fruits	South-eastern Asia	Australia and New Zealand	kt/yr	75.671
fruits	South-eastern Asia	Melanesia	kt/yr	2.485
fruits	South-eastern Asia	Micronesia	kt/yr	0.131
fruits	South-eastern Asia	Polynesia	kt/yr	0.066
fruits	South-eastern Asia	ARE	kt/yr	128.199
fruits	South-eastern Asia	BHR	kt/yr	19.407
fruits	South-eastern Asia	COM	kt/yr	0.008
fruits	South-eastern Asia	DJI	kt/yr	0.957
fruits	South-eastern Asia	DZA	kt/yr	10.79
fruits	South-eastern Asia	EGY	kt/yr	6.063
fruits	South-eastern Asia	JOR	kt/yr	9.788
fruits	South-eastern Asia	KWT	kt/yr	31.763
fruits	South-eastern Asia	LBN	kt/yr	9.278
fruits	South-eastern Asia	LBY	kt/yr	14.525
fruits	South-eastern Asia	MAR	kt/yr	2.747
fruits	South-eastern Asia	MRT	kt/yr	1.634
fruits	South-eastern Asia	OMN	kt/yr	43.862
fruits	South-eastern Asia	QAT	kt/yr	29.481
fruits	South-eastern Asia	SAU	kt/yr	194.582
fruits	South-eastern Asia	SYR	kt/yr	0.562
fruits	South-eastern Asia	TUN	kt/yr	0.423
fruits	South-eastern Asia	YEM	kt/yr	6.263
fruits	South-eastern Asia	BGR	kt/yr	1.528
fruits	South-eastern Asia	CZE	kt/yr	9.681
fruits	South-eastern Asia	EST	kt/yr	1.368
fruits	South-eastern Asia	HRV	kt/yr	2.814
fruits	South-eastern Asia	HUN	kt/yr	7.573
fruits	South-eastern Asia	LTU	kt/yr	2.08
fruits	South-eastern Asia	LVA	kt/yr	1.852
fruits	South-eastern Asia	POL	kt/yr	25.029
fruits	South-eastern Asia	ROU	kt/yr	8.53
fruits	South-eastern Asia	SVK	kt/yr	4.227
fruits	South-eastern Asia	SVN	kt/yr	1.634
fruits	South-eastern Asia	ATG	kt/yr	0.226
fruits	South-eastern Asia	BHS	kt/yr	1.388
fruits	South-eastern Asia	BLZ	kt/yr	0.038
fruits	South-eastern Asia	BRB	kt/yr	0.946
fruits	South-eastern Asia	DMA	kt/yr	0.005
fruits	South-eastern Asia	GRD	kt/yr	0.018
fruits	South-eastern Asia	GUY	kt/yr	0.043
fruits	South-eastern Asia	JAM	kt/yr	2.944
fruits	South-eastern Asia	KNA	kt/yr	0.045
fruits	South-eastern Asia	LCA	kt/yr	0.19
fruits	South-eastern Asia	SUR	kt/yr	0.129
fruits	South-eastern Asia	TTO	kt/yr	1.734
fruits	South-eastern Asia	VCT	kt/yr	0.07
fruits	South-eastern Asia	CHN	kt/yr	3759.74
fruits	South-eastern Asia	FJI	kt/yr	0.362
fruits	South-eastern Asia	IDN	kt/yr	80.461
fruits	South-eastern Asia	KHM	kt/yr	7.131
fruits	South-eastern Asia	KIR	kt/yr	0.131
fruits	South-eastern Asia	MNG	kt/yr	3.103
fruits	South-eastern Asia	MYS	kt/yr	104.208
fruits	South-eastern Asia	PHL	kt/yr	3.308
fruits	South-eastern Asia	PNG	kt/yr	1.906
fruits	South-eastern Asia	SLB	kt/yr	0.009
fruits	South-eastern Asia	THA	kt/yr	55.451
fruits	South-eastern Asia	TON	kt/yr	0.065
fruits	South-eastern Asia	TUV	kt/yr	0.001
fruits	South-eastern Asia	VUT	kt/yr	0.208
fruits	South-eastern Asia	ARG	kt/yr	11.175
fruits	South-eastern Asia	BGD	kt/yr	1.111
fruits	South-eastern Asia	BOL	kt/yr	0.029
fruits	South-eastern Asia	BTN	kt/yr	0.001
fruits	South-eastern Asia	BWA	kt/yr	0.016
fruits	South-eastern Asia	CPV	kt/yr	0.328
fruits	South-eastern Asia	ECU	kt/yr	0.002
fruits	South-eastern Asia	ETH	kt/yr	2.281
fruits	South-eastern Asia	GAB	kt/yr	0.497
fruits	South-eastern Asia	GHA	kt/yr	1.064
fruits	South-eastern Asia	GTM	kt/yr	0.351
fruits	South-eastern Asia	HND	kt/yr	0.015
fruits	South-eastern Asia	IND	kt/yr	18.915
fruits	South-eastern Asia	IRN	kt/yr	70.811
fruits	South-eastern Asia	ISR	kt/yr	5.908
fruits	South-eastern Asia	MDV	kt/yr	4.371
fruits	South-eastern Asia	MEX	kt/yr	22.439
fruits	South-eastern Asia	NAM	kt/yr	0.202
fruits	South-eastern Asia	NIC	kt/yr	0.045
fruits	South-eastern Asia	NPL	kt/yr	0.107
fruits	South-eastern Asia	PAK	kt/yr	11.976
fruits	South-eastern Asia	PAN	kt/yr	0.51
fruits	South-eastern Asia	PER	kt/yr	2.277
fruits	South-eastern Asia	SLV	kt/yr	0.089
fruits	South-eastern Asia	SWZ	kt/yr	0.003
fruits	South-eastern Asia	TUR	kt/yr	2.012
fruits	South-eastern Asia	VEN	kt/yr	0.047
fruits	South-eastern Asia	ZAF	kt/yr	1.428
fruits	South-eastern Asia	AUS	kt/yr	48.09
fruits	South-eastern Asia	BRN	kt/yr	30.669
fruits	South-eastern Asia	JPN	kt/yr	1072.88
fruits	South-eastern Asia	KOR	kt/yr	415.341
fruits	South-eastern Asia	NZL	kt/yr	27.581
fruits	South-eastern Asia	SGP	kt/yr	233.076
fruits	South-eastern Asia	ALB	kt/yr	0.368
fruits	South-eastern Asia	ARM	kt/yr	0.429
fruits	South-eastern Asia	AZE	kt/yr	0.629
fruits	South-eastern Asia	BIH	kt/yr	0.662
fruits	South-eastern Asia	BLR	kt/yr	6.089
fruits	South-eastern Asia	GEO	kt/yr	1.045
fruits	South-eastern Asia	KAZ	kt/yr	3.452
fruits	South-eastern Asia	KGZ	kt/yr	0.805
fruits	South-eastern Asia	MDA	kt/yr	0.354
fruits	South-eastern Asia	MKD	kt/yr	0.608
fruits	South-eastern Asia	MNE	kt/yr	0.248
fruits	South-eastern Asia	RUS	kt/yr	78.837
fruits	South-eastern Asia	SRB	kt/yr	1.508
fruits	South-eastern Asia	UKR	kt/yr	17.281
fruits	South-eastern Asia	AUT	kt/yr	14.147
fruits	South-eastern Asia	BEL	kt/yr	10.173
fruits	South-eastern Asia	CHE	kt/yr	9.94
fruits	South-eastern Asia	CYP	kt/yr	0.012
fruits	South-eastern Asia	DEU	kt/yr	96.12
fruits	South-eastern Asia	DNK	kt/yr	11.082
fruits	South-eastern Asia	ESP	kt/yr	81.807
fruits	South-eastern Asia	FIN	kt/yr	16.517
fruits	South-eastern Asia	FRA	kt/yr	67.312
fruits	South-eastern Asia	FRO	kt/yr	0.054
fruits	South-eastern Asia	GBR	kt/yr	49.593
fruits	South-eastern Asia	GRC	kt/yr	8.3
fruits	South-eastern Asia	IRL	kt/yr	3.909
fruits	South-eastern Asia	ISL	kt/yr	0.639
fruits	South-eastern Asia	ITA	kt/yr	34.489
fruits	South-eastern Asia	LUX	kt/yr	0.778
fruits	South-eastern Asia	NLD	kt/yr	75.071
fruits	South-eastern Asia	NOR	kt/yr	7.23
fruits	South-eastern Asia	PRT	kt/yr	10.175
fruits	South-eastern Asia	SWE	kt/yr	11.864
fruits	South-eastern Asia	MLT	kt/yr	0.484
fruits	South-eastern Asia	AFG	kt/yr	1.603
fruits	South-eastern Asia	BDI	kt/yr	0.007
fruits	South-eastern Asia	BFA	kt/yr	0.036
fruits	South-eastern Asia	CAF	kt/yr	0.72
fruits	South-eastern Asia	CMR	kt/yr	0.604
fruits	South-eastern Asia	COD	kt/yr	0.023
fruits	South-eastern Asia	COG	kt/yr	0.192
fruits	South-eastern Asia	GMB	kt/yr	0.246
fruits	South-eastern Asia	MLI	kt/yr	0.189
fruits	South-eastern Asia	NER	kt/yr	0.034
fruits	South-eastern Asia	NGA	kt/yr	13.395
fruits	South-eastern Asia	CAN	kt/yr	55.676
fruits	South-eastern Asia	CHL	kt/yr	10.935
fruits	South-eastern Asia	MUS	kt/yr	0.268
fruits	South-eastern Asia	SYC	kt/yr	0.174
fruits	South-eastern Asia	URY	kt/yr	1.186
fruits	South-eastern Asia	USA	kt/yr	922.34
fruits	South-eastern Asia	BEN	kt/yr	0.114
fruits	South-eastern Asia	GIN	kt/yr	0.605
fruits	South-eastern Asia	MDG	kt/yr	0.054
fruits	South-eastern Asia	MWI	kt/yr	0.005
fruits	South-eastern Asia	SEN	kt/yr	8.678
fruits	South-eastern Asia	SLE	kt/yr	0.497
fruits	South-eastern Asia	STP	kt/yr	0.005
fruits	South-eastern Asia	TZA	kt/yr	0.075
fruits	South-eastern Asia	ZMB	kt/yr	0.014
fruits	South-eastern Asia	BRA	kt/yr	0.128
fruits	South-eastern Asia	COL	kt/yr	1.833
fruits	South-eastern Asia	CRI	kt/yr	0.118
fruits	South-eastern Asia	LKA	kt/yr	1.768
fruits	South-eastern Asia	KEN	kt/yr	0.085
fruits	South-eastern Asia	CUB	kt/yr	0.164
fruits	Southern Asia	World	kt/yr	3052.76
fruits	Southern Asia	World	%prod	2.292
fruits	Southern Asia	Africa	kt/yr	51.322
[truncated: 66,817 more rows]

## Sheet: data_availability
Food group	Exporter	Importer	Unit	Value
fruits	World	World	%dmnd	14.1524
fruits	World	World	g/d	30.6077
fruits	World	Africa	%dmnd	2.42721
fruits	World	Africa	g/d	4.37802
fruits	World	Northern Africa	%dmnd	5.12183
fruits	World	Northern Africa	g/d	13.7389
fruits	World	Sub-Saharan Africa	%dmnd	1.44652
fruits	World	Sub-Saharan Africa	g/d	2.33121
fruits	World	Americas	%dmnd	21.5964
fruits	World	Americas	g/d	62.8879
fruits	World	Latin America and the Caribbean	%dmnd	4.45895
fruits	World	Latin America and the Caribbean	g/d	12.9894
fruits	World	Northern America	%dmnd	52.1555
fruits	World	Northern America	g/d	151.768
fruits	World	Asia	%dmnd	5.95591
fruits	World	Asia	g/d	12.3673
fruits	World	Central Asia	%dmnd	13.2653
fruits	World	Central Asia	g/d	27.1078
fruits	World	Eastern Asia	%dmnd	5.79902
fruits	World	Eastern Asia	g/d	14.9608
fruits	World	South-eastern Asia	%dmnd	6.30309
fruits	World	South-eastern Asia	g/d	12.388
fruits	World	Southern Asia	%dmnd	2.05001
fruits	World	Southern Asia	g/d	3.37305
fruits	World	Western Asia	%dmnd	23.37
fruits	World	Western Asia	g/d	56.4355
fruits	World	Europe	%dmnd	64.0143
fruits	World	Europe	g/d	144.67
fruits	World	Eastern Europe	%dmnd	58.6062
fruits	World	Eastern Europe	g/d	106.095
fruits	World	Northern Europe	%dmnd	104.983
fruits	World	Northern Europe	g/d	213.669
fruits	World	Southern Europe	%dmnd	29.1944
fruits	World	Southern Europe	g/d	91.9953
fruits	World	Western Europe	%dmnd	86.9485
fruits	World	Western Europe	g/d	205.633
fruits	World	Oceania	%dmnd	9.9908
fruits	World	Oceania	g/d	30.0368
fruits	World	Australia and New Zealand	%dmnd	23.2518
fruits	World	Australia and New Zealand	g/d	41.1271
fruits	World	Melanesia	%dmnd	0.716813
fruits	World	Melanesia	g/d	4.43288
fruits	World	Micronesia	%dmnd	2.93943
fruits	World	Micronesia	g/d	2.52203
fruits	World	Polynesia	%dmnd	4.20528
fruits	World	Polynesia	g/d	10.7456
fruits	World	ARE	g/d	426.69
fruits	World	BHR	g/d	297.23
fruits	World	COM	%dmnd	2.98663
fruits	World	COM	g/d	2.62332
fruits	World	DJI	%dmnd	48.0938
fruits	World	DJI	g/d	40.1484
fruits	World	DZA	%dmnd	6.59273
fruits	World	DZA	g/d	20.228
fruits	World	EGY	%dmnd	3.15682
fruits	World	EGY	g/d	8.7699
fruits	World	JOR	%dmnd	31.7541
fruits	World	JOR	g/d	41.7936
fruits	World	KWT	%dmnd	148.057
fruits	World	KWT	g/d	239.163
fruits	World	LBN	%dmnd	13.057
fruits	World	LBN	g/d	31.6623
fruits	World	LBY	%dmnd	47.4865
fruits	World	LBY	g/d	107.593
fruits	World	MAR	%dmnd	6.13801
fruits	World	MAR	g/d	18.5149
fruits	World	MRT	%dmnd	27.6773
fruits	World	MRT	g/d	9.95625
fruits	World	OMN	%dmnd	117.424
fruits	World	OMN	g/d	433.922
fruits	World	QAT	g/d	233.501
fruits	World	SAU	%dmnd	38.8104
fruits	World	SAU	g/d	91.0716
fruits	World	SYR	%dmnd	10.1987
fruits	World	SYR	g/d	36.7935
fruits	World	TUN	%dmnd	4.24911
fruits	World	TUN	g/d	11.7962
fruits	World	YEM	%dmnd	8.39105
fruits	World	YEM	g/d	6.90365
fruits	World	BGR	%dmnd	78.9354
fruits	World	BGR	g/d	137.586
fruits	World	CZE	%dmnd	112.495
fruits	World	CZE	g/d	173.982
fruits	World	EST	%dmnd	97.5197
fruits	World	EST	g/d	202.734
fruits	World	HRV	%dmnd	70.6388
fruits	World	HRV	g/d	148.167
fruits	World	HUN	%dmnd	39.1012
fruits	World	HUN	g/d	77.3882
fruits	World	LTU	%dmnd	242.404
fruits	World	LTU	g/d	317.849
fruits	World	LVA	%dmnd	131.349
fruits	World	LVA	g/d	180.111
fruits	World	POL	%dmnd	71.7782
fruits	World	POL	g/d	122.259
fruits	World	ROU	%dmnd	37.7889
fruits	World	ROU	g/d	112.093
fruits	World	SVK	%dmnd	109.257
fruits	World	SVK	g/d	155.594
fruits	World	SVN	%dmnd	104.235
fruits	World	SVN	g/d	274.381
fruits	World	ATG	%dmnd	94.9985
fruits	World	ATG	g/d	343.947
fruits	World	BHS	%dmnd	22.9053
fruits	World	BHS	g/d	91.5083
fruits	World	BLZ	%dmnd	5.30531
fruits	World	BLZ	g/d	15.4392
fruits	World	BRB	%dmnd	79.127
fruits	World	BRB	g/d	148.39
fruits	World	DMA	%dmnd	1.23369
fruits	World	DMA	g/d	12.3261
fruits	World	GRD	%dmnd	4.35938
fruits	World	GRD	g/d	14.3071
fruits	World	GUY	%dmnd	1.7852
fruits	World	GUY	g/d	8.0197
fruits	World	JAM	%dmnd	4.64639
fruits	World	JAM	g/d	13.887
fruits	World	KNA	%dmnd	34.6227
fruits	World	KNA	g/d	64.7776
fruits	World	LCA	%dmnd	22.94
fruits	World	LCA	g/d	55.2885
fruits	World	SUR	%dmnd	4.93323
fruits	World	SUR	g/d	11.4748
fruits	World	TTO	%dmnd	35.4512
fruits	World	TTO	g/d	53.5265
fruits	World	VCT	%dmnd	7.34174
fruits	World	VCT	g/d	30.8494
fruits	World	CHN	%dmnd	3.9817
fruits	World	CHN	g/d	11.1291
fruits	World	FJI	%dmnd	27.6861
fruits	World	FJI	g/d	28.9983
fruits	World	IDN	%dmnd	4.83366
fruits	World	IDN	g/d	9.13362
fruits	World	KHM	%dmnd	6.21503
fruits	World	KHM	g/d	2.55242
fruits	World	KIR	%dmnd	5.46986
fruits	World	KIR	g/d	11.0401
fruits	World	MNG	%dmnd	69.7012
fruits	World	MNG	g/d	23.1255
fruits	World	MYS	%dmnd	43.6359
fruits	World	MYS	g/d	49.2308
fruits	World	PHL	%dmnd	4.4854
fruits	World	PHL	g/d	12.4141
fruits	World	PNG	%dmnd	0.313665
fruits	World	PNG	g/d	2.23252
fruits	World	SLB	%dmnd	1.38099
fruits	World	SLB	g/d	1.59211
fruits	World	THA	%dmnd	9.54148
fruits	World	THA	g/d	20.2645
fruits	World	TON	g/d	32.6304
fruits	World	TUV	g/d	36.6912
fruits	World	VUT	%dmnd	4.21308
fruits	World	VUT	g/d	8.46426
fruits	World	ARG	%dmnd	13.5884
fruits	World	ARG	g/d	30.3151
fruits	World	BGD	%dmnd	12.3339
fruits	World	BGD	g/d	9.71843
fruits	World	BOL	%dmnd	3.04966
fruits	World	BOL	g/d	7.89569
fruits	World	BTN	g/d	1.75081
fruits	World	BWA	%dmnd	77.435
fruits	World	BWA	g/d	55.6047
fruits	World	CPV	%dmnd	61.0832
fruits	World	CPV	g/d	79.0567
fruits	World	ECU	%dmnd	12.3071
fruits	World	ECU	g/d	19.4351
fruits	World	ETH	%dmnd	4.23645
fruits	World	ETH	g/d	1.02371
fruits	World	GAB	%dmnd	4.75136
fruits	World	GAB	g/d	17.4525
fruits	World	GHA	%dmnd	0.334623
fruits	World	GHA	g/d	1.85427
fruits	World	GTM	%dmnd	11.2441
fruits	World	GTM	g/d	14.9624
fruits	World	HND	%dmnd	10.6473
fruits	World	HND	g/d	16.2744
fruits	World	IND	%dmnd	0.918277
fruits	World	IND	g/d	1.59881
fruits	World	IRN	%dmnd	0.780605
fruits	World	IRN	g/d	3.09483
fruits	World	ISR	%dmnd	11.1235
fruits	World	ISR	g/d	33.6569
fruits	World	MDV	%dmnd	101.027
fruits	World	MDV	g/d	198.207
fruits	World	MEX	%dmnd	3.25727
fruits	World	MEX	g/d	10.7597
fruits	World	NAM	%dmnd	115.877
fruits	World	NAM	g/d	87.7488
fruits	World	NIC	%dmnd	5.32863
fruits	World	NIC	g/d	6.78707
fruits	World	NPL	%dmnd	17.9022
fruits	World	NPL	g/d	26.8385
fruits	World	PAK	%dmnd	3.14336
fruits	World	PAK	g/d	3.06757
fruits	World	PAN	%dmnd	13.7009
fruits	World	PAN	g/d	28.8094
fruits	World	PER	%dmnd	1.90912
fruits	World	PER	g/d	6.93978
fruits	World	PRY	%dmnd	12.3011
fruits	World	PRY	g/d	25.6873
fruits	World	RWA	%dmnd	0.401284
fruits	World	RWA	g/d	1.9697
fruits	World	SLV	%dmnd	68.0846
fruits	World	SLV	g/d	127.85
fruits	World	SWZ	%dmnd	24.4295
fruits	World	SWZ	g/d	63.2692
fruits	World	TUR	%dmnd	5.64823
fruits	World	TUR	g/d	20.4048
fruits	World	VEN	%dmnd	0.601739
fruits	World	VEN	g/d	1.59304
fruits	World	ZAF	%dmnd	12.6656
fruits	World	ZAF	g/d	9.4246
fruits	World	ZWE	%dmnd	1.69194
fruits	World	ZWE	g/d	0.664725
fruits	World	AUS	%dmnd	13.7088
fruits	World	AUS	g/d	24.7097
fruits	World	BRN	g/d	253.547
fruits	World	JPN	%dmnd	54.255
fruits	World	JPN	g/d	49.6322
fruits	World	KOR	%dmnd	28.5377
fruits	World	KOR	g/d	40.8831
fruits	World	NZL	%dmnd	82.5703
fruits	World	NZL	g/d	130.846
fruits	World	SGP	g/d	218.886
fruits	World	ALB	%dmnd	16.6493
fruits	World	ALB	g/d	85.7554
fruits	World	ARM	%dmnd	23.4988
fruits	World	ARM	g/d	75.3379
fruits	World	AZE	%dmnd	13.8604
fruits	World	AZE	g/d	32.4942
fruits	World	BIH	%dmnd	61.8629
fruits	World	BIH	g/d	153.572
fruits	World	BLR	%dmnd	88.7743
fruits	World	BLR	g/d	180.686
fruits	World	GEO	%dmnd	54.0257
fruits	World	GEO	g/d	73.5193
fruits	World	KAZ	%dmnd	67.4684
fruits	World	KAZ	g/d	91.4058
fruits	World	KGZ	%dmnd	51.7624
fruits	World	KGZ	g/d	46.3025
fruits	World	MDA	%dmnd	12.4317
fruits	World	MDA	g/d	43.511
fruits	World	MKD	%dmnd	29.7184
fruits	World	MKD	g/d	94.9199
fruits	World	MNE	%dmnd	54.7205
fruits	World	MNE	g/d	229.061
fruits	World	RUS	%dmnd	63.2657
fruits	World	RUS	g/d	107.136
fruits	World	SRB	%dmnd	25.5832
fruits	World	SRB	g/d	73.6587
fruits	World	UKR	%dmnd	32.0166
fruits	World	UKR	g/d	53.8843
fruits	World	AUT	%dmnd	67.5156
fruits	World	AUT	g/d	172.877
fruits	World	BEL	%dmnd	130.869
fruits	World	BEL	g/d	360.408
fruits	World	CHE	%dmnd	76.7445
fruits	World	CHE	g/d	170.646
fruits	World	CYP	%dmnd	32.8889
fruits	World	CYP	g/d	69.4361
fruits	World	DEU	%dmnd	75.8364
fruits	World	DEU	g/d	158.529
fruits	World	DNK	%dmnd	150.02
fruits	World	DNK	g/d	248.047
fruits	World	ESP	%dmnd	28.854
fruits	World	ESP	g/d	70.0796
fruits	World	FIN	%dmnd	103.452
fruits	World	FIN	g/d	208.661
fruits	World	FRA	%dmnd	72.566
fruits	World	FRA	g/d	183.602
fruits	World	GBR	%dmnd	89.8672
fruits	World	GBR	g/d	195.516
fruits	World	GRC	%dmnd	17.254
fruits	World	GRC	g/d	76.5178
fruits	World	IRL	%dmnd	170.206
fruits	World	IRL	g/d	323.998
fruits	World	ISL	%dmnd	112.264
fruits	World	ISL	g/d	270.941
fruits	World	ITA	%dmnd	23.8604
fruits	World	ITA	g/d	82.6813
fruits	World	LUX	%dmnd	133.215
fruits	World	LUX	g/d	326.796
fruits	World	NLD	%dmnd	161.31
fruits	World	NLD	g/d	451.756
fruits	World	NOR	%dmnd	103.692
fruits	World	NOR	g/d	220.878
fruits	World	PRT	%dmnd	49.0734
fruits	World	PRT	g/d	181.074
fruits	World	SWE	%dmnd	142.259
fruits	World	SWE	g/d	235.683
fruits	World	MLT	%dmnd	97.9497
fruits	World	MLT	g/d	224.345
fruits	World	AFG	%dmnd	17.8005
fruits	World	AFG	g/d	19.2831
fruits	World	BDI	%dmnd	0.0640599
fruits	World	BDI	g/d	0.140265
fruits	World	BFA	%dmnd	15.9735
fruits	World	BFA	g/d	2.2888
fruits	World	CAF	%dmnd	0.782586
fruits	World	CAF	g/d	1.12435
fruits	World	CMR	%dmnd	0.411897
fruits	World	CMR	g/d	1.24607
fruits	World	COD	%dmnd	0.137761
fruits	World	COD	g/d	0.242346
fruits	World	COG	%dmnd	1.96967
fruits	World	COG	g/d	2.37925
fruits	World	GMB	%dmnd	18.9545
fruits	World	GMB	g/d	3.55722
fruits	World	MLI	%dmnd	1.06208
fruits	World	MLI	g/d	1.92803
fruits	World	NER	%dmnd	8.00213
fruits	World	NER	g/d	5.54888
fruits	World	NGA	%dmnd	0.718886
fruits	World	NGA	g/d	1.08168
fruits	World	CAN	%dmnd	85.2151
fruits	World	CAN	g/d	227.653
fruits	World	CHL	%dmnd	31.5383
fruits	World	CHL	g/d	50.0292
fruits	World	MUS	%dmnd	61.463
fruits	World	MUS	g/d	69.2259
fruits	World	SYC	%dmnd	53.1871
fruits	World	SYC	g/d	125.58
fruits	World	URY	%dmnd	23.9405
fruits	World	URY	g/d	51.7378
fruits	World	USA	%dmnd	48.8077
fruits	World	USA	g/d	143.374
fruits	World	BEN	%dmnd	0.546182
fruits	World	BEN	g/d	0.655419
fruits	World	GIN	%dmnd	1.02433
fruits	World	GIN	g/d	2.52126
fruits	World	MDG	%dmnd	0.775716
fruits	World	MDG	g/d	0.911519
fruits	World	MWI	%dmnd	0.396455
fruits	World	MWI	g/d	2.0645
fruits	World	SEN	%dmnd	25.0759
fruits	World	SEN	g/d	13.328
fruits	World	SLE	%dmnd	0.6604
fruits	World	SLE	g/d	0.610463
fruits	World	STP	%dmnd	0.910896
fruits	World	STP	g/d	5.25575
fruits	World	TGO	%dmnd	5.43151
fruits	World	TGO	g/d	1.20981
fruits	World	TZA	%dmnd	0.202346
fruits	World	TZA	g/d	0.420935
fruits	World	UGA	%dmnd	0.187779
fruits	World	UGA	g/d	0.884261
fruits	World	ZMB	%dmnd	22.3114
fruits	World	ZMB	g/d	4.62733
fruits	World	BRA	%dmnd	2.28752
fruits	World	BRA	g/d	6.23144
fruits	World	COL	%dmnd	3.01866
fruits	World	COL	g/d	11.9911
fruits	World	CRI	%dmnd	9.22729
fruits	World	CRI	g/d	28.87
fruits	World	LKA	%dmnd	9.73156
fruits	World	LKA	g/d	9.32897
fruits	World	KEN	%dmnd	1.15397
fruits	World	KEN	g/d	2.04553
fruits	World	CUB	%dmnd	0.635649
fruits	World	CUB	g/d	2.72441
fruits	World	NIU	g/d	163.904
fruits	World	TKL	g/d	194.198
fruits	Africa	World	g/d	2.65302
fruits	Africa	Africa	g/d	1.88565
fruits	Africa	Northern Africa	g/d	2.72647
fruits	Africa	Sub-Saharan Africa	g/d	1.7018
fruits	Africa	Americas	g/d	0.997282
fruits	Africa	Latin America and the Caribbean	g/d	0.101052
fruits	Africa	Northern America	g/d	2.59366
fruits	Africa	Asia	g/d	1.38764
fruits	Africa	Central Asia	g/d	0.320807
fruits	Africa	Eastern Asia	g/d	0.738891
fruits	Africa	South-eastern Asia	g/d	1.13358
fruits	Africa	Southern Asia	g/d	0.397139
fruits	Africa	Western Asia	g/d	13.0636
fruits	Africa	Europe	g/d	14.0973
fruits	Africa	Eastern Europe	g/d	10.5526
fruits	Africa	Northern Europe	g/d	22.8284
fruits	Africa	Southern Europe	g/d	7.55444
fruits	Africa	Western Europe	g/d	19.7313
fruits	Africa	Oceania	g/d	0.675586
fruits	Africa	Australia and New Zealand	g/d	0.802769
fruits	Africa	Melanesia	g/d	0.397595
fruits	Africa	Micronesia	g/d	0.0685908
fruits	Africa	Polynesia	g/d	0.374768
fruits	Africa	ARE	g/d	103.213
fruits	Africa	BHR	g/d	91.8261
fruits	Africa	COM	g/d	1.8486
fruits	Africa	DJI	g/d	16.9673
fruits	Africa	DZA	g/d	1.76414
fruits	Africa	EGY	g/d	0.0715147
fruits	Africa	JOR	g/d	14.8853
fruits	Africa	KWT	g/d	82.6524
fruits	Africa	LBN	g/d	5.92497
fruits	Africa	LBY	g/d	51.0817
fruits	Africa	MAR	g/d	5.84345
fruits	Africa	MRT	g/d	4.31269
fruits	Africa	OMN	g/d	228.327
fruits	Africa	QAT	g/d	37.5531
fruits	Africa	SAU	g/d	16.3686
fruits	Africa	SYR	g/d	4.45446
fruits	Africa	TUN	g/d	0.721416
fruits	Africa	YEM	g/d	1.3653
fruits	Africa	BGR	g/d	5.42562
fruits	Africa	CZE	g/d	10.076
fruits	Africa	EST	g/d	13.0832
fruits	Africa	HRV	g/d	9.18616
fruits	Africa	HUN	g/d	3.82169
fruits	Africa	LTU	g/d	28.6109
fruits	Africa	LVA	g/d	11.2147
fruits	Africa	POL	g/d	6.58563
fruits	Africa	ROU	g/d	5.71314
fruits	Africa	SVK	g/d	9.04068
fruits	Africa	SVN	g/d	45.6764
fruits	Africa	ATG	g/d	3.21995
fruits	Africa	BHS	g/d	0.443368
fruits	Africa	BLZ	g/d	0.00668073
fruits	Africa	BRB	g/d	2.15298
fruits	Africa	DMA	g/d	0.757916
fruits	Africa	GRD	g/d	0.371613
fruits	Africa	GUY	g/d	0.0888707
fruits	Africa	JAM	g/d	0.0653069
fruits	Africa	KNA	g/d	1.56534
fruits	Africa	LCA	g/d	0.815835
fruits	Africa	SUR	g/d	0.965751
fruits	Africa	TTO	g/d	0.250779
fruits	Africa	VCT	g/d	0.58115
fruits	Africa	CHN	g/d	0.740617
fruits	Africa	FJI	g/d	3.62291
fruits	Africa	IDN	g/d	0.492202
fruits	Africa	KHM	g/d	0.288772
fruits	Africa	KIR	g/d	0.300254
fruits	Africa	MNG	g/d	1.41936
fruits	Africa	MYS	g/d	14.2188
fruits	Africa	PHL	g/d	0.0917128
fruits	Africa	PNG	g/d	0.124121
fruits	Africa	SLB	g/d	0.0208938
fruits	Africa	THA	g/d	0.0967929
fruits	Africa	TON	g/d	0.267682
fruits	Africa	TUV	g/d	10.45
fruits	Africa	VUT	g/d	0.418562
fruits	Africa	ARG	g/d	0.255054
fruits	Africa	BGD	g/d	2.7533
fruits	Africa	BOL	g/d	0.00729879
fruits	Africa	BTN	g/d	0.00726477
fruits	Africa	BWA	g/d	54.0103
fruits	Africa	CPV	g/d	5.34272
fruits	Africa	ECU	g/d	0.00373846
fruits	Africa	ETH	g/d	0.560188
fruits	Africa	GAB	g/d	13.141
fruits	Africa	GHA	g/d	1.35178
fruits	Africa	GTM	g/d	0.00786016
fruits	Africa	HND	g/d	0.00642054
fruits	Africa	IND	g/d	0.18125
fruits	Africa	IRN	g/d	0.12581
fruits	Africa	ISR	g/d	2.38258
fruits	Africa	MDV	g/d	55.645
fruits	Africa	MEX	g/d	0.0256123
fruits	Africa	NAM	g/d	85.4869
fruits	Africa	NIC	g/d	0.00210413
fruits	Africa	NPL	g/d	0.0254009
fruits	Africa	PAK	g/d	0.0259467
fruits	Africa	PAN	g/d	0.0803389
fruits	Africa	PER	g/d	0.00161182
fruits	Africa	PRY	g/d	0.0660179
fruits	Africa	RWA	g/d	1.7596
fruits	Africa	SLV	g/d	0.0166412
fruits	Africa	SWZ	g/d	62.6767
fruits	Africa	TUR	g/d	0.460596
fruits	Africa	VEN	g/d	0.00292821
fruits	Africa	ZAF	g/d	6.91452
fruits	Africa	ZWE	g/d	0.657424
fruits	Africa	AUS	g/d	0.637423
fruits	Africa	BRN	g/d	16.7034
fruits	Africa	JPN	g/d	0.944005
fruits	Africa	KOR	g/d	0.521899
fruits	Africa	NZL	g/d	1.70636
fruits	Africa	SGP	g/d	24.8543
fruits	Africa	ALB	g/d	1.35861
fruits	Africa	ARM	g/d	3.6582
fruits	Africa	AZE	g/d	2.93839
fruits	Africa	BIH	g/d	5.10256
fruits	Africa	BLR	g/d	12.4278
fruits	Africa	GEO	g/d	3.92633
fruits	Africa	KAZ	g/d	0.998793
fruits	Africa	KGZ	g/d	0.781406
fruits	Africa	MDA	g/d	2.71358
fruits	Africa	MKD	g/d	2.75534
fruits	Africa	MNE	g/d	6.01526
fruits	Africa	RUS	g/d	14.4988
fruits	Africa	SRB	g/d	2.57002
fruits	Africa	UKR	g/d	5.82178
fruits	Africa	AUT	g/d	8.5229
fruits	Africa	BEL	g/d	24.4556
fruits	Africa	CHE	g/d	11.9596
fruits	Africa	CYP	g/d	1.62905
fruits	Africa	DEU	g/d	10.992
fruits	Africa	DNK	g/d	21.4722
fruits	Africa	ESP	g/d	6.49641
fruits	Africa	FIN	g/d	16.4628
fruits	Africa	FRA	g/d	20.6569
fruits	Africa	GBR	g/d	24.0672
fruits	Africa	GRC	g/d	3.8751
fruits	Africa	IRL	g/d	31.8231
fruits	Africa	ISL	g/d	18.6289
fruits	Africa	ITA	g/d	6.04184
fruits	Africa	LUX	g/d	23.9579
fruits	Africa	NLD	g/d	65.9593
fruits	Africa	NOR	g/d	15.44
fruits	Africa	PRT	g/d	23.1079
fruits	Africa	SWE	g/d	20.3477
fruits	Africa	MLT	g/d	23.4725
fruits	Africa	AFG	g/d	0.0884671
fruits	Africa	BDI	g/d	0.119145
fruits	Africa	BFA	g/d	1.67993
fruits	Africa	CAF	g/d	0.0594484
fruits	Africa	CMR	g/d	0.669919
fruits	Africa	COD	g/d	0.213971
fruits	Africa	COG	g/d	1.46303
fruits	Africa	GMB	g/d	0.903944
fruits	Africa	MLI	g/d	1.64553
fruits	Africa	NER	g/d	5.24498
fruits	Africa	NGA	g/d	0.673084
fruits	Africa	CAN	g/d	12.5365
fruits	Africa	CHL	g/d	1.93529
fruits	Africa	MUS	g/d	52.8497
fruits	Africa	SYC	g/d	83.8719
fruits	Africa	URY	g/d	0.154682
fruits	Africa	USA	g/d	1.4875
fruits	Africa	BEN	g/d	0.358209
fruits	Africa	GIN	g/d	0.843599
fruits	Africa	MDG	g/d	0.718848
fruits	Africa	MWI	g/d	2.03939
fruits	Africa	SEN	g/d	6.6697
fruits	Africa	SLE	g/d	0.0982164
fruits	Africa	STP	g/d	0.24011
fruits	Africa	TGO	g/d	0.808271
fruits	Africa	TZA	g/d	0.239078
fruits	Africa	UGA	g/d	0.758128
fruits	Africa	ZMB	g/d	4.56979
fruits	Africa	BRA	g/d	0.0433218
fruits	Africa	COL	g/d	0.0180635
fruits	Africa	CRI	g/d	0.0615702
fruits	Africa	LKA	g/d	1.62883
fruits	Africa	KEN	g/d	1.46958
fruits	Africa	CUB	g/d	0.0516178
fruits	Northern Africa	World	g/d	1.19359
fruits	Northern Africa	Africa	g/d	0.606206
fruits	Northern Africa	Northern Africa	g/d	2.09481
fruits	Northern Africa	Sub-Saharan Africa	g/d	0.280714
fruits	Northern Africa	Americas	g/d	0.387755
fruits	Northern Africa	Latin America and the Caribbean	g/d	0.0120099
fruits	Northern Africa	Northern America	g/d	1.05704
fruits	Northern Africa	Asia	g/d	0.736529
fruits	Northern Africa	Central Asia	g/d	0.217066
fruits	Northern Africa	Eastern Asia	g/d	0.344974
fruits	Northern Africa	South-eastern Asia	g/d	0.429185
fruits	Northern Africa	Southern Asia	g/d	0.205967
fruits	Northern Africa	Western Asia	g/d	7.6416
fruits	Northern Africa	Europe	g/d	6.1655
fruits	Northern Africa	Eastern Europe	g/d	6.99059
fruits	Northern Africa	Northern Europe	g/d	7.92574
fruits	Northern Africa	Southern Europe	g/d	2.86775
fruits	Northern Africa	Western Europe	g/d	6.52923
fruits	Northern Africa	Oceania	g/d	0.250767
fruits	Northern Africa	Australia and New Zealand	g/d	0.28902
fruits	Northern Africa	Melanesia	g/d	0.170999
fruits	Northern Africa	Micronesia	g/d	0.0316573
fruits	Northern Africa	Polynesia	g/d	0.0953954
fruits	Northern Africa	ARE	g/d	44.7741
fruits	Northern Africa	BHR	g/d	57.1136
fruits	Northern Africa	COM	g/d	0.057529
fruits	Northern Africa	DJI	g/d	12.5552
fruits	Northern Africa	DZA	g/d	0.504247
fruits	Northern Africa	EGY	g/d	0.0381633
fruits	Northern Africa	JOR	g/d	13.7936
fruits	Northern Africa	KWT	g/d	50.8939
fruits	Northern Africa	LBN	g/d	4.77289
fruits	Northern Africa	LBY	g/d	41.4326
fruits	Northern Africa	MAR	g/d	5.09886
fruits	Northern Africa	MRT	g/d	2.83782
fruits	Northern Africa	OMN	g/d	160.837
fruits	Northern Africa	QAT	g/d	8.12866
fruits	Northern Africa	SAU	g/d	7.9108
fruits	Northern Africa	SYR	g/d	4.41211
fruits	Northern Africa	TUN	g/d	0.611322
fruits	Northern Africa	YEM	g/d	1.10701
fruits	Northern Africa	BGR	g/d	2.72486
fruits	Northern Africa	CZE	g/d	2.55144
fruits	Northern Africa	EST	g/d	5.97063
fruits	Northern Africa	HRV	g/d	5.93492
fruits	Northern Africa	HUN	g/d	1.09652
fruits	Northern Africa	LTU	g/d	17.6774
fruits	Northern Africa	LVA	g/d	5.90203
fruits	Northern Africa	POL	g/d	1.78671
fruits	Northern Africa	ROU	g/d	2.33226
fruits	Northern Africa	SVK	g/d	2.54411
fruits	Northern Africa	SVN	g/d	41.1566
fruits	Northern Africa	ATG	g/d	0.959794
fruits	Northern Africa	BHS	g/d	0.0581466
fruits	Northern Africa	BRB	g/d	0.23922
fruits	Northern Africa	DMA	g/d	0.199452
fruits	Northern Africa	GRD	g/d	0.0796314
fruits	Northern Africa	GUY	g/d	0.0355483
fruits	Northern Africa	JAM	g/d	0.00292419
fruits	Northern Africa	KNA	g/d	0.368316
fruits	Northern Africa	LCA	g/d	0.203959
fruits	Northern Africa	SUR	g/d	0.147479
fruits	Northern Africa	TTO	g/d	0.0315942
fruits	Northern Africa	VCT	g/d	0.169502
fruits	Northern Africa	CHN	g/d	0.389592
fruits	Northern Africa	FJI	g/d	1.4191
fruits	Northern Africa	IDN	g/d	0.290998
fruits	Northern Africa	KHM	g/d	0.171118
fruits	Northern Africa	KIR	g/d	0.138579
fruits	Northern Africa	MNG	g/d	1.20666
fruits	Northern Africa	MYS	g/d	4.63702
fruits	Northern Africa	PHL	g/d	0.0290481
fruits	Northern Africa	PNG	g/d	0.0663647
fruits	Northern Africa	SLB	g/d	0.00835751
fruits	Northern Africa	THA	g/d	0.0284869
fruits	Northern Africa	TON	g/d	0.160609
fruits	Northern Africa	TUV	g/d	1.85778
fruits	Northern Africa	VUT	g/d	0.176726
fruits	Northern Africa	ARG	g/d	0.0155462
fruits	Northern Africa	BGD	g/d	1.28948
fruits	Northern Africa	BTN	g/d	0.00726477
fruits	Northern Africa	BWA	g/d	0.0269437
fruits	Northern Africa	CPV	g/d	0.889643
fruits	Northern Africa	ECU	g/d	0.000467307
fruits	Northern Africa	ETH	g/d	0.309034
fruits	Northern Africa	GAB	g/d	3.04338
fruits	Northern Africa	GHA	g/d	0.0964318
fruits	Northern Africa	GTM	g/d	0.00138709
fruits	Northern Africa	HND	g/d	0.00251238
fruits	Northern Africa	IND	g/d	0.118316
fruits	Northern Africa	IRN	g/d	0.0184278
fruits	Northern Africa	ISR	g/d	0.0211889
fruits	Northern Africa	MDV	g/d	23.774
fruits	Northern Africa	MEX	g/d	0.0214678
fruits	Northern Africa	NAM	g/d	0.0718243
fruits	Northern Africa	NPL	g/d	0.0166637
fruits	Northern Africa	PAK	g/d	0.0161892
fruits	Northern Africa	PAN	g/d	0.0111948
fruits	Northern Africa	PER	g/d	0.000161182
fruits	Northern Africa	PRY	g/d	0.0652273
fruits	Northern Africa	RWA	g/d	0.139274
fruits	Northern Africa	SLV	g/d	0.00613096
fruits	Northern Africa	SWZ	g/d	0.0191907
fruits	Northern Africa	TUR	g/d	0.345935
fruits	Northern Africa	VEN	g/d	0.000683248
fruits	Northern Africa	ZAF	g/d	0.175458
fruits	Northern Africa	ZWE	g/d	0.0078482
fruits	Northern Africa	AUS	g/d	0.272767
fruits	Northern Africa	BRN	g/d	6.03579
fruits	Northern Africa	JPN	g/d	0.0302512
fruits	Northern Africa	KOR	g/d	0.0244736
fruits	Northern Africa	NZL	g/d	0.377837
fruits	Northern Africa	SGP	g/d	8.79572
fruits	Northern Africa	ALB	g/d	0.916481
fruits	Northern Africa	ARM	g/d	2.73639
fruits	Northern Africa	AZE	g/d	1.97003
fruits	Northern Africa	BIH	g/d	3.33833
fruits	Northern Africa	BLR	g/d	8.42007
fruits	Northern Africa	GEO	g/d	3.02474
fruits	Northern Africa	KAZ	g/d	0.711146
fruits	Northern Africa	KGZ	g/d	0.42927
fruits	Northern Africa	MDA	g/d	1.83629
fruits	Northern Africa	MKD	g/d	1.57684
fruits	Northern Africa	MNE	g/d	1.88143
fruits	Northern Africa	RUS	g/d	10.6432
fruits	Northern Africa	SRB	g/d	1.25948
fruits	Northern Africa	UKR	g/d	5.10995
fruits	Northern Africa	AUT	g/d	2.09808
fruits	Northern Africa	BEL	g/d	6.0096
fruits	Northern Africa	CHE	g/d	3.4949
fruits	Northern Africa	CYP	g/d	0.742565
fruits	Northern Africa	DEU	g/d	2.73601
fruits	Northern Africa	DNK	g/d	5.30879
fruits	Northern Africa	ESP	g/d	3.05446
fruits	Northern Africa	FIN	g/d	6.81108
fruits	Northern Africa	FRA	g/d	10.1466
fruits	Northern Africa	GBR	g/d	7.84839
fruits	Northern Africa	GRC	g/d	1.30345
fruits	Northern Africa	IRL	g/d	12.4183
fruits	Northern Africa	ISL	g/d	4.55196
fruits	Northern Africa	ITA	g/d	1.89509
fruits	Northern Africa	LUX	g/d	7.87967
fruits	Northern Africa	NLD	g/d	15.5105
fruits	Northern Africa	NOR	g/d	3.92608
fruits	Northern Africa	PRT	g/d	1.94973
fruits	Northern Africa	SWE	g/d	8.5165
fruits	Northern Africa	MLT	g/d	14.5151
fruits	Northern Africa	AFG	g/d	0.0332825
fruits	Northern Africa	BDI	g/d	0.00114783
fruits	Northern Africa	BFA	g/d	0.0887414
fruits	Northern Africa	CAF	g/d	0.0103389
fruits	Northern Africa	CMR	g/d	0.0168515
fruits	Northern Africa	COD	g/d	0.0100626
fruits	Northern Africa	COG	g/d	0.260661
fruits	Northern Africa	GMB	g/d	0.307414
fruits	Northern Africa	MLI	g/d	1.00264
fruits	Northern Africa	NER	g/d	4.65282
fruits	Northern Africa	NGA	g/d	0.0320237
fruits	Northern Africa	CAN	g/d	5.70986
fruits	Northern Africa	CHL	g/d	0.00541973
fruits	Northern Africa	MUS	g/d	9.27075
fruits	Northern Africa	SYC	g/d	30.2819
fruits	Northern Africa	URY	g/d	0.085314
fruits	Northern Africa	USA	g/d	0.539343
fruits	Northern Africa	BEN	g/d	0.0558079
fruits	Northern Africa	GIN	g/d	0.449645
fruits	Northern Africa	MDG	g/d	0.281257
fruits	Northern Africa	MWI	g/d	0.0062394
fruits	Northern Africa	SEN	g/d	1.83329
fruits	Northern Africa	SLE	g/d	0.0317467
fruits	Northern Africa	STP	g/d	0.0133395
fruits	Northern Africa	TGO	g/d	0.0363151
fruits	Northern Africa	TZA	g/d	0.00840227
fruits	Northern Africa	UGA	g/d	0.0889525
fruits	Northern Africa	ZMB	g/d	0.0111165
fruits	Northern Africa	BRA	g/d	0.0130623
fruits	Northern Africa	COL	g/d	0.00120423
fruits	Northern Africa	CRI	g/d	0.00522766
fruits	Northern Africa	LKA	g/d	0.592212
fruits	Northern Africa	KEN	g/d	0.359841
fruits	Northern Africa	CUB	g/d	0.00458289
fruits	Sub-Saharan Africa	World	g/d	1.45943
fruits	Sub-Saharan Africa	Africa	g/d	1.27945
fruits	Sub-Saharan Africa	Northern Africa	g/d	0.631664
fruits	Sub-Saharan Africa	Sub-Saharan Africa	g/d	1.42109
fruits	Sub-Saharan Africa	Americas	g/d	0.609527
fruits	Sub-Saharan Africa	Latin America and the Caribbean	g/d	0.0890426
fruits	Sub-Saharan Africa	Northern America	g/d	1.53662
fruits	Sub-Saharan Africa	Asia	g/d	0.651108
fruits	Sub-Saharan Africa	Central Asia	g/d	0.103741
fruits	Sub-Saharan Africa	Eastern Asia	g/d	0.393917
fruits	Sub-Saharan Africa	South-eastern Asia	g/d	0.704398
fruits	Sub-Saharan Africa	Southern Asia	g/d	0.191171
fruits	Sub-Saharan Africa	Western Asia	g/d	5.42197
fruits	Sub-Saharan Africa	Europe	g/d	7.93181
fruits	Sub-Saharan Africa	Eastern Europe	g/d	3.56198
fruits	Sub-Saharan Africa	Northern Europe	g/d	14.9027
fruits	Sub-Saharan Africa	Southern Europe	g/d	4.68669
fruits	Sub-Saharan Africa	Western Europe	g/d	13.2021
fruits	Sub-Saharan Africa	Oceania	g/d	0.424819
fruits	Sub-Saharan Africa	Australia and New Zealand	g/d	0.51375
fruits	Sub-Saharan Africa	Melanesia	g/d	0.226597
fruits	Sub-Saharan Africa	Micronesia	g/d	0.0369335
fruits	Sub-Saharan Africa	Polynesia	g/d	0.279372
fruits	Sub-Saharan Africa	ARE	g/d	58.4385
fruits	Sub-Saharan Africa	BHR	g/d	34.7125
fruits	Sub-Saharan Africa	COM	g/d	1.79107
fruits	Sub-Saharan Africa	DJI	g/d	4.41209
fruits	Sub-Saharan Africa	DZA	g/d	1.2599
fruits	Sub-Saharan Africa	EGY	g/d	0.0333514
fruits	Sub-Saharan Africa	JOR	g/d	1.09173
fruits	Sub-Saharan Africa	KWT	g/d	31.7585
fruits	Sub-Saharan Africa	LBN	g/d	1.15208
fruits	Sub-Saharan Africa	LBY	g/d	9.64908
fruits	Sub-Saharan Africa	MAR	g/d	0.744596
fruits	Sub-Saharan Africa	MRT	g/d	1.47487
fruits	Sub-Saharan Africa	OMN	g/d	67.4897
fruits	Sub-Saharan Africa	QAT	g/d	29.4244
fruits	Sub-Saharan Africa	SAU	g/d	8.4578
fruits	Sub-Saharan Africa	SYR	g/d	0.0423496
fruits	Sub-Saharan Africa	TUN	g/d	0.110095
fruits	Sub-Saharan Africa	YEM	g/d	0.258293
fruits	Sub-Saharan Africa	BGR	g/d	2.70076
fruits	Sub-Saharan Africa	CZE	g/d	7.52457
fruits	Sub-Saharan Africa	EST	g/d	7.11256
fruits	Sub-Saharan Africa	HRV	g/d	3.25124
fruits	Sub-Saharan Africa	HUN	g/d	2.72517
fruits	Sub-Saharan Africa	LTU	g/d	10.9335
fruits	Sub-Saharan Africa	LVA	g/d	5.31268
fruits	Sub-Saharan Africa	POL	g/d	4.79892
fruits	Sub-Saharan Africa	ROU	g/d	3.38089
fruits	Sub-Saharan Africa	SVK	g/d	6.49657
fruits	Sub-Saharan Africa	SVN	g/d	4.51983
fruits	Sub-Saharan Africa	ATG	g/d	2.26016
fruits	Sub-Saharan Africa	BHS	g/d	0.385221
fruits	Sub-Saharan Africa	BLZ	g/d	0.00668073
fruits	Sub-Saharan Africa	BRB	g/d	1.91376
fruits	Sub-Saharan Africa	DMA	g/d	0.558465
fruits	Sub-Saharan Africa	GRD	g/d	0.291982
fruits	Sub-Saharan Africa	GUY	g/d	0.0533224
fruits	Sub-Saharan Africa	JAM	g/d	0.0623827
fruits	Sub-Saharan Africa	KNA	g/d	1.19703
fruits	Sub-Saharan Africa	LCA	g/d	0.611876
fruits	Sub-Saharan Africa	SUR	g/d	0.818272
fruits	Sub-Saharan Africa	TTO	g/d	0.219185
fruits	Sub-Saharan Africa	VCT	g/d	0.411648
fruits	Sub-Saharan Africa	CHN	g/d	0.351024
fruits	Sub-Saharan Africa	FJI	g/d	2.20381
fruits	Sub-Saharan Africa	IDN	g/d	0.201204
fruits	Sub-Saharan Africa	KHM	g/d	0.117654
fruits	Sub-Saharan Africa	KIR	g/d	0.161675
fruits	Sub-Saharan Africa	MNG	g/d	0.212702
fruits	Sub-Saharan Africa	MYS	g/d	9.58178
fruits	Sub-Saharan Africa	PHL	g/d	0.0626647
fruits	Sub-Saharan Africa	PNG	g/d	0.0577567
fruits	Sub-Saharan Africa	SLB	g/d	0.0125363
fruits	Sub-Saharan Africa	THA	g/d	0.068306
fruits	Sub-Saharan Africa	TON	g/d	0.107073
fruits	Sub-Saharan Africa	TUV	g/d	8.59224
fruits	Sub-Saharan Africa	VUT	g/d	0.241836
fruits	Sub-Saharan Africa	ARG	g/d	0.239508
fruits	Sub-Saharan Africa	BGD	g/d	1.46383
fruits	Sub-Saharan Africa	BOL	g/d	0.00729879
fruits	Sub-Saharan Africa	BWA	g/d	53.9834
fruits	Sub-Saharan Africa	CPV	g/d	4.45308
fruits	Sub-Saharan Africa	ECU	g/d	0.00327115
fruits	Sub-Saharan Africa	ETH	g/d	0.251154
fruits	Sub-Saharan Africa	GAB	g/d	10.0976
fruits	Sub-Saharan Africa	GHA	g/d	1.25535
fruits	Sub-Saharan Africa	GTM	g/d	0.00647307
fruits	Sub-Saharan Africa	HND	g/d	0.00390815
fruits	Sub-Saharan Africa	IND	g/d	0.0629344
fruits	Sub-Saharan Africa	IRN	g/d	0.107382
fruits	Sub-Saharan Africa	ISR	g/d	2.36139
fruits	Sub-Saharan Africa	MDV	g/d	31.871
fruits	Sub-Saharan Africa	MEX	g/d	0.00414445
fruits	Sub-Saharan Africa	NAM	g/d	85.4151
fruits	Sub-Saharan Africa	NIC	g/d	0.00210413
fruits	Sub-Saharan Africa	NPL	g/d	0.00873718
fruits	Sub-Saharan Africa	PAK	g/d	0.00975754
fruits	Sub-Saharan Africa	PAN	g/d	0.0691441
fruits	Sub-Saharan Africa	PER	g/d	0.00145064
fruits	Sub-Saharan Africa	PRY	g/d	0.000790634
fruits	Sub-Saharan Africa	RWA	g/d	1.62033
fruits	Sub-Saharan Africa	SLV	g/d	0.0105102
fruits	Sub-Saharan Africa	SWZ	g/d	62.6575
fruits	Sub-Saharan Africa	TUR	g/d	0.114661
fruits	Sub-Saharan Africa	VEN	g/d	0.00224496
fruits	Sub-Saharan Africa	ZAF	g/d	6.73906
fruits	Sub-Saharan Africa	ZWE	g/d	0.649576
fruits	Sub-Saharan Africa	AUS	g/d	0.364656
fruits	Sub-Saharan Africa	BRN	g/d	10.6676
fruits	Sub-Saharan Africa	JPN	g/d	0.913754
fruits	Sub-Saharan Africa	KOR	g/d	0.497425
fruits	Sub-Saharan Africa	NZL	g/d	1.32852
fruits	Sub-Saharan Africa	SGP	g/d	16.0585
fruits	Sub-Saharan Africa	ALB	g/d	0.442126
fruits	Sub-Saharan Africa	ARM	g/d	0.921809
fruits	Sub-Saharan Africa	AZE	g/d	0.968357
fruits	Sub-Saharan Africa	BIH	g/d	1.76423
fruits	Sub-Saharan Africa	BLR	g/d	4.00774
fruits	Sub-Saharan Africa	GEO	g/d	0.901592
fruits	Sub-Saharan Africa	KAZ	g/d	0.287646
fruits	Sub-Saharan Africa	KGZ	g/d	0.352136
fruits	Sub-Saharan Africa	MDA	g/d	0.877291
fruits	Sub-Saharan Africa	MKD	g/d	1.1785
fruits	Sub-Saharan Africa	MNE	g/d	4.13384
fruits	Sub-Saharan Africa	RUS	g/d	3.85555
fruits	Sub-Saharan Africa	SRB	g/d	1.31054
fruits	Sub-Saharan Africa	UKR	g/d	0.711829
fruits	Sub-Saharan Africa	AUT	g/d	6.42483
fruits	Sub-Saharan Africa	BEL	g/d	18.446
fruits	Sub-Saharan Africa	CHE	g/d	8.4647
fruits	Sub-Saharan Africa	CYP	g/d	0.886489
fruits	Sub-Saharan Africa	DEU	g/d	8.25595
fruits	Sub-Saharan Africa	DNK	g/d	16.1634
fruits	Sub-Saharan Africa	ESP	g/d	3.44195
fruits	Sub-Saharan Africa	FIN	g/d	9.65175
fruits	Sub-Saharan Africa	FRA	g/d	10.5103
fruits	Sub-Saharan Africa	GBR	g/d	16.2189
fruits	Sub-Saharan Africa	GRC	g/d	2.57165
fruits	Sub-Saharan Africa	IRL	g/d	19.4049
fruits	Sub-Saharan Africa	ISL	g/d	14.0769
fruits	Sub-Saharan Africa	ITA	g/d	4.14676
fruits	Sub-Saharan Africa	LUX	g/d	16.0783
fruits	Sub-Saharan Africa	NLD	g/d	50.4488
fruits	Sub-Saharan Africa	NOR	g/d	11.5139
fruits	Sub-Saharan Africa	PRT	g/d	21.1582
fruits	Sub-Saharan Africa	SWE	g/d	11.8312
fruits	Sub-Saharan Africa	MLT	g/d	8.95733
fruits	Sub-Saharan Africa	AFG	g/d	0.0551846
fruits	Sub-Saharan Africa	BDI	g/d	0.117997
fruits	Sub-Saharan Africa	BFA	g/d	1.59119
fruits	Sub-Saharan Africa	CAF	g/d	0.0491096
fruits	Sub-Saharan Africa	CMR	g/d	0.653067
fruits	Sub-Saharan Africa	COD	g/d	0.203908
fruits	Sub-Saharan Africa	COG	g/d	1.20237
fruits	Sub-Saharan Africa	GMB	g/d	0.59653
fruits	Sub-Saharan Africa	MLI	g/d	0.642885
fruits	Sub-Saharan Africa	NER	g/d	0.592158
fruits	Sub-Saharan Africa	NGA	g/d	0.641061
fruits	Sub-Saharan Africa	CAN	g/d	6.82661
fruits	Sub-Saharan Africa	CHL	g/d	1.92987
fruits	Sub-Saharan Africa	MUS	g/d	43.5789
fruits	Sub-Saharan Africa	SYC	g/d	53.5901
fruits	Sub-Saharan Africa	URY	g/d	0.0693675
fruits	Sub-Saharan Africa	USA	g/d	0.948157
fruits	Sub-Saharan Africa	BEN	g/d	0.302401
fruits	Sub-Saharan Africa	GIN	g/d	0.393954
fruits	Sub-Saharan Africa	MDG	g/d	0.437591
fruits	Sub-Saharan Africa	MWI	g/d	2.03315
fruits	Sub-Saharan Africa	SEN	g/d	4.83641
fruits	Sub-Saharan Africa	SLE	g/d	0.0664697
fruits	Sub-Saharan Africa	STP	g/d	0.226771
fruits	Sub-Saharan Africa	TGO	g/d	0.771956
fruits	Sub-Saharan Africa	TZA	g/d	0.230676
fruits	Sub-Saharan Africa	UGA	g/d	0.669176
fruits	Sub-Saharan Africa	ZMB	g/d	4.55868
fruits	Sub-Saharan Africa	BRA	g/d	0.0302595
fruits	Sub-Saharan Africa	COL	g/d	0.0168593
fruits	Sub-Saharan Africa	CRI	g/d	0.0563426
fruits	Sub-Saharan Africa	LKA	g/d	1.03662
fruits	Sub-Saharan Africa	KEN	g/d	1.10974
fruits	Sub-Saharan Africa	CUB	g/d	0.0470349
fruits	Americas	World	g/d	15.055
fruits	Americas	Africa	g/d	0.847618
fruits	Americas	Northern Africa	g/d	3.96612
fruits	Americas	Sub-Saharan Africa	g/d	0.165741
fruits	Americas	Americas	g/d	56.9166
fruits	Americas	Latin America and the Caribbean	g/d	11.4868
fruits	Americas	Northern America	g/d	137.837
fruits	Americas	Asia	g/d	2.49928
fruits	Americas	Central Asia	g/d	2.69584
fruits	Americas	Eastern Asia	g/d	3.81261
fruits	Americas	South-eastern Asia	g/d	1.61509
fruits	Americas	Southern Asia	g/d	0.217537
fruits	Americas	Western Asia	g/d	12.8551
fruits	Americas	Europe	g/d	60.4687
fruits	Americas	Eastern Europe	g/d	35.8427
fruits	Americas	Northern Europe	g/d	100.081
fruits	Americas	Southern Europe	g/d	40.0576
fruits	Americas	Western Europe	g/d	91.6211
fruits	Americas	Oceania	g/d	10.5825
fruits	Americas	Australia and New Zealand	g/d	14.9565
fruits	Americas	Melanesia	g/d	0.513463
fruits	Americas	Micronesia	g/d	0.19522
fruits	Americas	Polynesia	g/d	1.52633
fruits	Americas	ARE	g/d	60.7505
fruits	Americas	BHR	g/d	28.4685
fruits	Americas	COM	g/d	0.0498585
fruits	Americas	DJI	g/d	2.58758
fruits	Americas	DZA	g/d	14.2467
fruits	Americas	EGY	g/d	0.198587
fruits	Americas	JOR	g/d	5.45157
fruits	Americas	KWT	g/d	64.4781
fruits	Americas	LBN	g/d	2.52483
fruits	Americas	LBY	g/d	19.7635
fruits	Americas	MAR	g/d	2.34779
fruits	Americas	MRT	g/d	1.55746
fruits	Americas	OMN	g/d	47.1563
fruits	Americas	QAT	g/d	27.0018
fruits	Americas	SAU	g/d	23.4181
fruits	Americas	SYR	g/d	3.04407
fruits	Americas	TUN	g/d	8.86274
fruits	Americas	YEM	g/d	0.13793
fruits	Americas	BGR	g/d	37.8197
fruits	Americas	CZE	g/d	54.4409
fruits	Americas	EST	g/d	56.103
fruits	Americas	HRV	g/d	61.286
fruits	Americas	HUN	g/d	26.4802
fruits	Americas	LTU	g/d	70.5487
fruits	Americas	LVA	g/d	39.3373
fruits	Americas	POL	g/d	51.074
fruits	Americas	ROU	g/d	32.359
fruits	Americas	SVK	g/d	50.0265
fruits	Americas	SVN	g/d	78.8051
fruits	Americas	ATG	g/d	327.692
fruits	Americas	BHS	g/d	79.9734
fruits	Americas	BLZ	g/d	15.0183
fruits	Americas	BRB	g/d	123.337
fruits	Americas	DMA	g/d	7.69883
fruits	Americas	GRD	g/d	11.4404
fruits	Americas	GUY	g/d	6.65464
fruits	Americas	JAM	g/d	7.40015
fruits	Americas	KNA	g/d	56.1682
fruits	Americas	LCA	g/d	48.197
fruits	Americas	SUR	g/d	6.70317
fruits	Americas	TTO	g/d	40.642
fruits	Americas	VCT	g/d	25.0863
fruits	Americas	CHN	g/d	2.01229
fruits	Americas	FJI	g/d	4.04683
fruits	Americas	IDN	g/d	1.43346
fruits	Americas	KHM	g/d	0.486293
fruits	Americas	KIR	g/d	0.85457
fruits	Americas	MNG	g/d	2.4578
fruits	Americas	MYS	g/d	5.53873
fruits	Americas	PHL	g/d	1.95113
fruits	Americas	PNG	g/d	0.18882
fruits	Americas	SLB	g/d	0.125363
fruits	Americas	THA	g/d	1.93027
fruits	Americas	TON	g/d	5.54101
fruits	Americas	TUV	g/d	3.94779
fruits	Americas	VUT	g/d	1.3208
fruits	Americas	ARG	g/d	29.0132
fruits	Americas	BGD	g/d	0.421642
fruits	Americas	BOL	g/d	7.88018
fruits	Americas	BTN	g/d	0.00726477
fruits	Americas	BWA	g/d	1.3589
fruits	Americas	CPV	g/d	10.5736
fruits	Americas	ECU	g/d	18.2388
fruits	Americas	ETH	g/d	0.10942
fruits	Americas	GAB	g/d	1.00507
fruits	Americas	GHA	g/d	0.173056
fruits	Americas	GTM	g/d	14.1424
fruits	Americas	HND	g/d	15.4925
fruits	Americas	IND	g/d	0.229382
fruits	Americas	IRN	g/d	0.0488483
fruits	Americas	ISR	g/d	15.6848
fruits	Americas	MDV	g/d	18.0353
fruits	Americas	MEX	g/d	9.8851
fruits	Americas	NAM	g/d	1.77167
fruits	Americas	NIC	g/d	6.40791
fruits	Americas	NPL	g/d	0.0887229
fruits	Americas	PAK	g/d	0.0258367
fruits	Americas	PAN	g/d	24.2195
fruits	Americas	PER	g/d	6.64465
fruits	Americas	PRY	g/d	25.5228
fruits	Americas	RWA	g/d	0.0384353
fruits	Americas	SLV	g/d	126.257
fruits	Americas	SWZ	g/d	0.0959533
fruits	Americas	TUR	g/d	12.0853
fruits	Americas	VEN	g/d	0.429665
fruits	Americas	ZAF	g/d	1.41653
fruits	Americas	ZWE	g/d	0.00547549
fruits	Americas	AUS	g/d	5.00682
fruits	Americas	BRN	g/d	11.9024
fruits	Americas	JPN	g/d	20.0541
fruits	Americas	KOR	g/d	14.8583
fruits	Americas	NZL	g/d	69.3301
fruits	Americas	SGP	g/d	25.691
fruits	Americas	ALB	g/d	41.6092
fruits	Americas	ARM	g/d	20.9394
fruits	Americas	AZE	g/d	11.4692
fruits	Americas	BIH	g/d	38.1646
fruits	Americas	BLR	g/d	26.4846
fruits	Americas	GEO	g/d	22.7207
fruits	Americas	KAZ	g/d	7.45423
fruits	Americas	KGZ	g/d	9.20877
fruits	Americas	MDA	g/d	15.2987
fruits	Americas	MKD	g/d	42.0403
fruits	Americas	MNE	g/d	93.93
fruits	Americas	RUS	g/d	39.0845
fruits	Americas	SRB	g/d	28.7169
fruits	Americas	UKR	g/d	12.5119
fruits	Americas	AUT	g/d	42.0909
fruits	Americas	BEL	g/d	246.358
fruits	Americas	CHE	g/d	64.8128
fruits	Americas	CYP	g/d	19.4819
fruits	Americas	DEU	g/d	56.8637
fruits	Americas	DNK	g/d	116.977
fruits	Americas	ESP	g/d	31.9043
fruits	Americas	FIN	g/d	101.031
fruits	Americas	FRA	g/d	70.6052
fruits	Americas	GBR	g/d	93.9079
fruits	Americas	GRC	g/d	54.7334
fruits	Americas	IRL	g/d	185.849
fruits	Americas	ISL	g/d	170.75
fruits	Americas	ITA	g/d	39.4652
fruits	Americas	LUX	g/d	153.78
fruits	Americas	NLD	g/d	279.164
fruits	Americas	NOR	g/d	104.272
fruits	Americas	PRT	g/d	52.5291
fruits	Americas	SWE	g/d	109.339
fruits	Americas	MLT	g/d	94.8068
fruits	Americas	AFG	g/d	0.0880376
fruits	Americas	BDI	g/d	0.00252523
fruits	Americas	BFA	g/d	0.170842
fruits	Americas	CAF	g/d	0.181964
fruits	Americas	CMR	g/d	0.067971
fruits	Americas	COD	g/d	0.0136876
fruits	Americas	COG	g/d	0.170653
fruits	Americas	GMB	g/d	0.200063
fruits	Americas	MLI	g/d	0.063876
fruits	Americas	NER	g/d	0.0528061
fruits	Americas	NGA	g/d	0.0730003
fruits	Americas	CAN	g/d	192.862
fruits	Americas	CHL	g/d	46.0785
fruits	Americas	MUS	g/d	1.72754
fruits	Americas	SYC	g/d	5.47166
fruits	Americas	URY	g/d	48.8802
fruits	Americas	USA	g/d	131.761
fruits	Americas	BEN	g/d	0.0750595
fruits	Americas	GIN	g/d	0.218647
fruits	Americas	MDG	g/d	0.0765758
fruits	Americas	MWI	g/d	0.00549661
fruits	Americas	SEN	g/d	0.813913
fruits	Americas	SLE	g/d	0.103838
fruits	Americas	STP	g/d	0.74701
fruits	Americas	TGO	g/d	0.0397737
fruits	Americas	TZA	g/d	0.00338022
fruits	Americas	UGA	g/d	0.0119936
fruits	Americas	ZMB	g/d	0.0253877
fruits	Americas	BRA	g/d	4.11724
fruits	Americas	COL	g/d	10.586
fruits	Americas	CRI	g/d	24.4294
fruits	Americas	LKA	g/d	0.599483
fruits	Americas	KEN	g/d	0.130256
fruits	Americas	CUB	g/d	2.30158
fruits	Latin America and the Caribbean	World	g/d	14.32
fruits	Latin America and the Caribbean	Africa	g/d	0.840719
fruits	Latin America and the Caribbean	Northern Africa	g/d	3.94722
fruits	Latin America and the Caribbean	Sub-Saharan Africa	g/d	0.161466
fruits	Latin America and the Caribbean	Americas	g/d	53.4267
fruits	Latin America and the Caribbean	Latin America and the Caribbean	g/d	9.34097
fruits	Latin America and the Caribbean	Northern America	g/d	131.953
fruits	Latin America and the Caribbean	Asia	g/d	2.12153
fruits	Latin America and the Caribbean	Central Asia	g/d	2.69356
fruits	Latin America and the Caribbean	Eastern Asia	g/d	3.25814
fruits	Latin America and the Caribbean	South-eastern Asia	g/d	0.937718
fruits	Latin America and the Caribbean	Southern Asia	g/d	0.130675
fruits	Latin America and the Caribbean	Western Asia	g/d	12.0811
fruits	Latin America and the Caribbean	Europe	g/d	60.0783
fruits	Latin America and the Caribbean	Eastern Europe	g/d	35.7642
fruits	Latin America and the Caribbean	Northern Europe	g/d	98.9627
fruits	Latin America and the Caribbean	Southern Europe	g/d	39.9386
fruits	Latin America and the Caribbean	Western Europe	g/d	90.9471
fruits	Latin America and the Caribbean	Oceania	g/d	8.38716
fruits	Latin America and the Caribbean	Australia and New Zealand	g/d	11.8802
fruits	Latin America and the Caribbean	Melanesia	g/d	0.352276
fruits	Latin America and the Caribbean	Micronesia	g/d	0.163563
fruits	Latin America and the Caribbean	Polynesia	g/d	0.879
fruits	Latin America and the Caribbean	ARE	g/d	55.6385
fruits	Latin America and the Caribbean	BHR	g/d	25.8326
fruits	Latin America and the Caribbean	COM	g/d	0.0498585
fruits	Latin America and the Caribbean	DJI	g/d	2.12518
fruits	Latin America and the Caribbean	DZA	g/d	14.2396
fruits	Latin America and the Caribbean	EGY	g/d	0.196126
fruits	Latin America and the Caribbean	JOR	g/d	5.09653
fruits	Latin America and the Caribbean	KWT	g/d	61.7734
fruits	Latin America and the Caribbean	LBN	g/d	2.47562
fruits	Latin America and the Caribbean	LBY	g/d	19.2148
fruits	Latin America and the Caribbean	MAR	g/d	2.34169
fruits	Latin America and the Caribbean	MRT	g/d	1.51855
fruits	Latin America and the Caribbean	OMN	g/d	43.5972
fruits	Latin America and the Caribbean	QAT	g/d	23.947
fruits	Latin America and the Caribbean	SAU	g/d	21.6392
fruits	Latin America and the Caribbean	SYR	g/d	3.04331
fruits	Latin America and the Caribbean	TUN	g/d	8.86251
fruits	Latin America and the Caribbean	YEM	g/d	0.107666
fruits	Latin America and the Caribbean	BGR	g/d	37.7478
fruits	Latin America and the Caribbean	CZE	g/d	54.2082
fruits	Latin America and the Caribbean	EST	g/d	55.3619
fruits	Latin America and the Caribbean	HRV	g/d	61.2241
fruits	Latin America and the Caribbean	HUN	g/d	26.4216
fruits	Latin America and the Caribbean	LTU	g/d	70.0967
fruits	Latin America and the Caribbean	LVA	g/d	39.0355
fruits	Latin America and the Caribbean	POL	g/d	50.6711
fruits	Latin America and the Caribbean	ROU	g/d	32.2898
fruits	Latin America and the Caribbean	SVK	g/d	49.826
fruits	Latin America and the Caribbean	SVN	g/d	78.6466
fruits	Latin America and the Caribbean	ATG	g/d	269.207
fruits	Latin America and the Caribbean	BHS	g/d	46.9825
fruits	Latin America and the Caribbean	BLZ	g/d	12.8871
fruits	Latin America and the Caribbean	BRB	g/d	78.3631
fruits	Latin America and the Caribbean	DMA	g/d	5.30541
fruits	Latin America and the Caribbean	GRD	g/d	5.12295
fruits	Latin America and the Caribbean	GUY	g/d	1.7312
fruits	Latin America and the Caribbean	JAM	g/d	4.10459
fruits	Latin America and the Caribbean	KNA	g/d	48.0652
fruits	Latin America and the Caribbean	LCA	g/d	27.2991
fruits	Latin America and the Caribbean	SUR	g/d	2.71647
fruits	Latin America and the Caribbean	TTO	g/d	30.3403
fruits	Latin America and the Caribbean	VCT	g/d	15.013
fruits	Latin America and the Caribbean	CHN	g/d	1.88629
fruits	Latin America and the Caribbean	FJI	g/d	2.26996
fruits	Latin America and the Caribbean	IDN	g/d	0.913753
fruits	Latin America and the Caribbean	KHM	g/d	0.288112
fruits	Latin America and the Caribbean	KIR	g/d	0.715991
fruits	Latin America and the Caribbean	MNG	g/d	2.20143
fruits	Latin America and the Caribbean	MYS	g/d	3.48096
fruits	Latin America and the Caribbean	PHL	g/d	0.990469
fruits	Latin America and the Caribbean	PNG	g/d	0.16605
fruits	Latin America and the Caribbean	SLB	g/d	0.112826
fruits	Latin America and the Caribbean	THA	g/d	0.772389
fruits	Latin America and the Caribbean	TON	g/d	3.13188
fruits	Latin America and the Caribbean	TUV	g/d	2.78667
fruits	Latin America and the Caribbean	VUT	g/d	1.19058
fruits	Latin America and the Caribbean	ARG	g/d	28.9993
fruits	Latin America and the Caribbean	BGD	g/d	0.406899
fruits	Latin America and the Caribbean	BOL	g/d	7.87129
fruits	Latin America and the Caribbean	BTN	g/d	0.00726477
fruits	Latin America and the Caribbean	BWA	g/d	1.35655
fruits	Latin America and the Caribbean	CPV	g/d	10.5493
fruits	Latin America and the Caribbean	ECU	g/d	17.2819
fruits	Latin America and the Caribbean	ETH	g/d	0.100533
fruits	Latin America and the Caribbean	GAB	g/d	0.997239
fruits	Latin America and the Caribbean	GHA	g/d	0.153857
fruits	Latin America and the Caribbean	GTM	g/d	11.1611
fruits	Latin America and the Caribbean	HND	g/d	12.3743
fruits	Latin America and the Caribbean	IND	g/d	0.118097
fruits	Latin America and the Caribbean	IRN	g/d	0.0430632
fruits	Latin America and the Caribbean	ISR	g/d	9.71278
fruits	Latin America and the Caribbean	MDV	g/d	16.5511
fruits	Latin America and the Caribbean	MEX	g/d	1.53902
fruits	Latin America and the Caribbean	NAM	g/d	1.76939
fruits	Latin America and the Caribbean	NIC	g/d	5.11892
fruits	Latin America and the Caribbean	NPL	g/d	0.0423348
fruits	Latin America and the Caribbean	PAK	g/d	0.0251519
fruits	Latin America and the Caribbean	PAN	g/d	17.8557
fruits	Latin America and the Caribbean	PER	g/d	6.08116
fruits	Latin America and the Caribbean	PRY	g/d	25.5161
fruits	Latin America and the Caribbean	RWA	g/d	0.0384353
fruits	Latin America and the Caribbean	SLV	g/d	121.174
fruits	Latin America and the Caribbean	SWZ	g/d	0.0959533
fruits	Latin America and the Caribbean	TUR	g/d	12.0646
fruits	Latin America and the Caribbean	VEN	g/d	0.423223
fruits	Latin America and the Caribbean	ZAF	g/d	1.40603
fruits	Latin America and the Caribbean	ZWE	g/d	0.00547549
fruits	Latin America and the Caribbean	AUS	g/d	2.88401
fruits	Latin America and the Caribbean	BRN	g/d	6.60615
fruits	Latin America and the Caribbean	JPN	g/d	16.3374
fruits	Latin America and the Caribbean	KOR	g/d	10.1671
fruits	Latin America and the Caribbean	NZL	g/d	61.0433
fruits	Latin America and the Caribbean	SGP	g/d	16.8533
fruits	Latin America and the Caribbean	ALB	g/d	41.5941
fruits	Latin America and the Caribbean	ARM	g/d	20.9367
fruits	Latin America and the Caribbean	AZE	g/d	11.466
fruits	Latin America and the Caribbean	BIH	g/d	38.1538
fruits	Latin America and the Caribbean	BLR	g/d	26.4728
fruits	Latin America and the Caribbean	GEO	g/d	22.7035
fruits	Latin America and the Caribbean	KAZ	g/d	7.44529
fruits	Latin America and the Caribbean	KGZ	g/d	9.20835
fruits	Latin America and the Caribbean	MDA	g/d	15.2965
fruits	Latin America and the Caribbean	MKD	g/d	42.0097
fruits	Latin America and the Caribbean	MNE	g/d	93.9167
fruits	Latin America and the Caribbean	RUS	g/d	39.0782
fruits	Latin America and the Caribbean	SRB	g/d	28.706
fruits	Latin America and the Caribbean	UKR	g/d	12.4977
fruits	Latin America and the Caribbean	AUT	g/d	41.8973
fruits	Latin America and the Caribbean	BEL	g/d	245.692
fruits	Latin America and the Caribbean	CHE	g/d	64.1321
fruits	Latin America and the Caribbean	CYP	g/d	19.388
fruits	Latin America and the Caribbean	DEU	g/d	56.1705
fruits	Latin America and the Caribbean	DNK	g/d	115.714
fruits	Latin America and the Caribbean	ESP	g/d	31.8039
fruits	Latin America and the Caribbean	FIN	g/d	98.8794
fruits	Latin America and the Caribbean	FRA	g/d	70.3488
fruits	Latin America and the Caribbean	GBR	g/d	93.3706
fruits	Latin America and the Caribbean	GRC	g/d	54.6023
fruits	Latin America and the Caribbean	IRL	g/d	185.131
fruits	Latin America and the Caribbean	ISL	g/d	155.426
fruits	Latin America and the Caribbean	ITA	g/d	39.2873
fruits	Latin America and the Caribbean	LUX	g/d	153.293
fruits	Latin America and the Caribbean	NLD	g/d	276.713
fruits	Latin America and the Caribbean	NOR	g/d	99.201
fruits	Latin America and the Caribbean	PRT	g/d	52.4885
fruits	Latin America and the Caribbean	SWE	g/d	107.015
fruits	Latin America and the Caribbean	MLT	g/d	94.6134
fruits	Latin America and the Caribbean	AFG	g/d	0.0824547
fruits	Latin America and the Caribbean	BDI	g/d	0.00252523
fruits	Latin America and the Caribbean	BFA	g/d	0.165892
fruits	Latin America and the Caribbean	CAF	g/d	0.179379
fruits	Latin America and the Caribbean	CMR	g/d	0.0454709
fruits	Latin America and the Caribbean	COD	g/d	0.0136876
fruits	Latin America and the Caribbean	COG	g/d	0.169612
fruits	Latin America and the Caribbean	GMB	g/d	0.195184
fruits	Latin America and the Caribbean	MLI	g/d	0.062251
fruits	Latin America and the Caribbean	NER	g/d	0.0526885
fruits	Latin America and the Caribbean	NGA	g/d	0.0717122
fruits	Latin America and the Caribbean	CAN	g/d	139.859
fruits	Latin America and the Caribbean	CHL	g/d	45.5534
fruits	Latin America and the Caribbean	MUS	g/d	1.68676
fruits	Latin America and the Caribbean	SYC	g/d	5.1498
fruits	Latin America and the Caribbean	URY	g/d	48.8706
fruits	Latin America and the Caribbean	USA	g/d	131.121
fruits	Latin America and the Caribbean	BEN	g/d	0.0703007
fruits	Latin America and the Caribbean	GIN	g/d	0.211929
fruits	Latin America and the Caribbean	MDG	g/d	0.0764732
fruits	Latin America and the Caribbean	MWI	g/d	0.0051995
fruits	Latin America and the Caribbean	SEN	g/d	0.797077
fruits	Latin America and the Caribbean	SLE	g/d	0.103177
fruits	Latin America and the Caribbean	STP	g/d	0.74701
fruits	Latin America and the Caribbean	TGO	g/d	0.0394279
fruits	Latin America and the Caribbean	TZA	g/d	0.00299391
fruits	Latin America and the Caribbean	UGA	g/d	0.0118603
fruits	Latin America and the Caribbean	ZMB	g/d	0.0237353
fruits	Latin America and the Caribbean	BRA	g/d	4.07799
fruits	Latin America and the Caribbean	COL	g/d	9.94484
fruits	Latin America and the Caribbean	CRI	g/d	18.2132
fruits	Latin America and the Caribbean	LKA	g/d	0.175131
fruits	Latin America and the Caribbean	KEN	g/d	0.129329
fruits	Latin America and the Caribbean	CUB	g/d	0.71469
fruits	Northern America	World	g/d	0.734924
fruits	Northern America	Africa	g/d	0.00689912
fruits	Northern America	Northern Africa	g/d	0.0189007
fruits	Northern America	Sub-Saharan Africa	g/d	0.0042749
fruits	Northern America	Americas	g/d	3.48997
fruits	Northern America	Latin America and the Caribbean	g/d	2.14585
fruits	Northern America	Northern America	g/d	5.88415
fruits	Northern America	Asia	g/d	0.377755
fruits	Northern America	Central Asia	g/d	0.00228373
fruits	Northern America	Eastern Asia	g/d	0.554472
fruits	Northern America	South-eastern Asia	g/d	0.677372
fruits	Northern America	Southern Asia	g/d	0.0868619
fruits	Northern America	Western Asia	g/d	0.774044
fruits	Northern America	Europe	g/d	0.390369
fruits	Northern America	Eastern Europe	g/d	0.0785398
fruits	Northern America	Northern Europe	g/d	1.11873
fruits	Northern America	Southern Europe	g/d	0.119039
fruits	Northern America	Western Europe	g/d	0.67401
fruits	Northern America	Oceania	g/d	2.19536
fruits	Northern America	Australia and New Zealand	g/d	3.07628
fruits	Northern America	Melanesia	g/d	0.161187
fruits	Northern America	Micronesia	g/d	0.0316573
fruits	Northern America	Polynesia	g/d	0.647326
fruits	Northern America	ARE	g/d	5.11203
fruits	Northern America	BHR	g/d	2.63587
fruits	Northern America	DJI	g/d	0.462393
fruits	Northern America	DZA	g/d	0.00713619
fruits	Northern America	EGY	g/d	0.00246126
fruits	Northern America	JOR	g/d	0.355041
fruits	Northern America	KWT	g/d	2.70472
fruits	Northern America	LBN	g/d	0.049216
fruits	Northern America	LBY	g/d	0.548715
fruits	Northern America	MAR	g/d	0.00609638
fruits	Northern America	MRT	g/d	0.0389023
fruits	Northern America	OMN	g/d	3.55913
fruits	Northern America	QAT	g/d	3.05482
fruits	Northern America	SAU	g/d	1.77892
fruits	Northern America	SYR	g/d	0.000756243
fruits	Northern America	TUN	g/d	0.000236763
fruits	Northern America	YEM	g/d	0.0302647
fruits	Northern America	BGR	g/d	0.0719044
fruits	Northern America	CZE	g/d	0.232697
fruits	Northern America	EST	g/d	0.741109
fruits	Northern America	HRV	g/d	0.0619161
fruits	Northern America	HUN	g/d	0.058621
fruits	Northern America	LTU	g/d	0.452009
fruits	Northern America	LVA	g/d	0.301825
fruits	Northern America	POL	g/d	0.402892
fruits	Northern America	ROU	g/d	0.0692157
fruits	Northern America	SVK	g/d	0.200546
fruits	Northern America	SVN	g/d	0.158498
fruits	Northern America	ATG	g/d	58.4855
fruits	Northern America	BHS	g/d	32.9909
fruits	Northern America	BLZ	g/d	2.13115
fruits	Northern America	BRB	g/d	44.9735
fruits	Northern America	DMA	g/d	2.39342
fruits	Northern America	GRD	g/d	6.31743
fruits	Northern America	GUY	g/d	4.92344
fruits	Northern America	JAM	g/d	3.29556
fruits	Northern America	KNA	g/d	8.10295
fruits	Northern America	LCA	g/d	20.8979
fruits	Northern America	SUR	g/d	3.9867
fruits	Northern America	TTO	g/d	10.3017
fruits	Northern America	VCT	g/d	10.0733
fruits	Northern America	CHN	g/d	0.126002
fruits	Northern America	FJI	g/d	1.77688
fruits	Northern America	IDN	g/d	0.519708
fruits	Northern America	KHM	g/d	0.19818
fruits	Northern America	KIR	g/d	0.138579
fruits	Northern America	MNG	g/d	0.256375
fruits	Northern America	MYS	g/d	2.05777
fruits	Northern America	PHL	g/d	0.960664
fruits	Northern America	PNG	g/d	0.0227695
fruits	Northern America	SLB	g/d	0.0125363
fruits	Northern America	THA	g/d	1.15788
fruits	Northern America	TON	g/d	2.40914
fruits	Northern America	TUV	g/d	1.16111
fruits	Northern America	VUT	g/d	0.130219
fruits	Northern America	ARG	g/d	0.0138458
fruits	Northern America	BGD	g/d	0.0147429
fruits	Northern America	BOL	g/d	0.0088954
fruits	Northern America	BWA	g/d	0.00234293
fruits	Northern America	CPV	g/d	0.0243072
fruits	Northern America	ECU	g/d	0.956889
fruits	Northern America	ETH	g/d	0.00888702
fruits	Northern America	GAB	g/d	0.00782762
fruits	Northern America	GHA	g/d	0.0191995
fruits	Northern America	GTM	g/d	2.98131
fruits	Northern America	HND	g/d	3.11815
fruits	Northern America	IND	g/d	0.111285
fruits	Northern America	IRN	g/d	0.00578509
fruits	Northern America	ISR	g/d	5.97205
fruits	Northern America	MDV	g/d	1.48416
fruits	Northern America	MEX	g/d	8.34609
fruits	Northern America	NAM	g/d	0.00228014
fruits	Northern America	NIC	g/d	1.28899
fruits	Northern America	NPL	g/d	0.0463881
fruits	Northern America	PAK	g/d	0.000684739
fruits	Northern America	PAN	g/d	6.3639
fruits	Northern America	PER	g/d	0.563493
fruits	Northern America	PRY	g/d	0.00672039
fruits	Northern America	SLV	g/d	5.08257
fruits	Northern America	TUR	g/d	0.0206423
fruits	Northern America	VEN	g/d	0.00644205
fruits	Northern America	ZAF	g/d	0.0104979
fruits	Northern America	AUS	g/d	2.12281
fruits	Northern America	BRN	g/d	5.2962
fruits	Northern America	JPN	g/d	3.71672
fruits	Northern America	KOR	g/d	4.69114
fruits	Northern America	NZL	g/d	8.28682
fruits	Northern America	SGP	g/d	8.83778
fruits	Northern America	ALB	g/d	0.0151068
fruits	Northern America	ARM	g/d	0.00272188
fruits	Northern America	AZE	g/d	0.00319854
fruits	Northern America	BIH	g/d	0.0107929
fruits	Northern America	BLR	g/d	0.0118231
fruits	Northern America	GEO	g/d	0.0171945
fruits	Northern America	KAZ	g/d	0.00893774
fruits	Northern America	KGZ	g/d	0.000419209
fruits	Northern America	MDA	g/d	0.00222851
fruits	Northern America	MKD	g/d	0.0305442
fruits	Northern America	MNE	g/d	0.0132495
fruits	Northern America	RUS	g/d	0.00627429
fruits	Northern America	SRB	g/d	0.0109629
fruits	Northern America	UKR	g/d	0.0141831
fruits	Northern America	AUT	g/d	0.193584
fruits	Northern America	BEL	g/d	0.665548
fruits	Northern America	CHE	g/d	0.680623
fruits	Northern America	CYP	g/d	0.0938636
fruits	Northern America	DEU	g/d	0.693175
fruits	Northern America	DNK	g/d	1.26299
fruits	Northern America	ESP	g/d	0.100371
fruits	Northern America	FIN	g/d	2.15154
fruits	Northern America	FRA	g/d	0.256408
fruits	Northern America	GBR	g/d	0.537345
fruits	Northern America	GRC	g/d	0.131193
fruits	Northern America	IRL	g/d	0.717522
fruits	Northern America	ISL	g/d	15.3241
fruits	Northern America	ITA	g/d	0.17793
fruits	Northern America	LUX	g/d	0.48722
fruits	Northern America	NLD	g/d	2.45073
fruits	Northern America	NOR	g/d	5.07138
fruits	Northern America	PRT	g/d	0.0406409
fruits	Northern America	SWE	g/d	2.3239
fruits	Northern America	MLT	g/d	0.193369
fruits	Northern America	AFG	g/d	0.00558287
fruits	Northern America	BFA	g/d	0.0049502
fruits	Northern America	CAF	g/d	0.00258471
fruits	Northern America	CMR	g/d	0.0225001
fruits	Northern America	COG	g/d	0.00104056
fruits	Northern America	GMB	g/d	0.00487959
fruits	Northern America	MLI	g/d	0.00162503
fruits	Northern America	NER	g/d	0.000117608
fruits	Northern America	NGA	g/d	0.00128809
fruits	Northern America	CAN	g/d	53.003
fruits	Northern America	CHL	g/d	0.525111
fruits	Northern America	MUS	g/d	0.0407741
fruits	Northern America	SYC	g/d	0.321862
fruits	Northern America	URY	g/d	0.00956793
fruits	Northern America	USA	g/d	0.639709
fruits	Northern America	BEN	g/d	0.00475882
fruits	Northern America	GIN	g/d	0.00671759
fruits	Northern America	MDG	g/d	0.000102649
fruits	Northern America	MWI	g/d	0.000297114
fruits	Northern America	SEN	g/d	0.0168358
fruits	Northern America	SLE	g/d	0.00066139
fruits	Northern America	TGO	g/d	0.000345858
fruits	Northern America	TZA	g/d	0.000386311
fruits	Northern America	UGA	g/d	0.000133262
fruits	Northern America	ZMB	g/d	0.00165246
fruits	Northern America	BRA	g/d	0.0392501
fruits	Northern America	COL	g/d	0.641168
fruits	Northern America	CRI	g/d	6.21627
fruits	Northern America	LKA	g/d	0.424352
fruits	Northern America	KEN	g/d	0.000927284
fruits	Northern America	CUB	g/d	1.58689
fruits	Asia	World	g/d	7.08459
fruits	Asia	Africa	g/d	0.686085
fruits	Asia	Northern Africa	g/d	2.69792
fruits	Asia	Sub-Saharan Africa	g/d	0.246185
fruits	Asia	Americas	g/d	3.62915
fruits	Asia	Latin America and the Caribbean	g/d	0.519778
fruits	Asia	Northern America	g/d	9.16762
fruits	Asia	Asia	g/d	7.40699
fruits	Asia	Central Asia	g/d	20.2365
fruits	Asia	Eastern Asia	g/d	9.31663
fruits	Asia	South-eastern Asia	g/d	8.28754
fruits	Asia	Southern Asia	g/d	2.52076
fruits	Asia	Western Asia	g/d	25.0678
fruits	Asia	Europe	g/d	20.7221
fruits	Asia	Eastern Europe	g/d	29.5816
fruits	Asia	Northern Europe	g/d	19.1901
fruits	Asia	Southern Europe	g/d	8.84189
fruits	Asia	Western Europe	g/d	17.474
fruits	Asia	Oceania	g/d	12.3331
fruits	Asia	Australia and New Zealand	g/d	17.2909
fruits	Asia	Melanesia	g/d	0.964086
fruits	Asia	Micronesia	g/d	0.728118
fruits	Asia	Polynesia	g/d	0.565558
fruits	Asia	ARE	g/d	223.257
fruits	Asia	BHR	g/d	154.377
fruits	Asia	COM	g/d	0.636654
fruits	Asia	DJI	g/d	16.5231
fruits	Asia	DZA	g/d	2.60301
fruits	Asia	EGY	g/d	1.83798
fruits	Asia	JOR	g/d	8.47365
fruits	Asia	KWT	g/d	74.105
fruits	Asia	LBN	g/d	22.397
fruits	Asia	LBY	g/d	17.7476
fruits	Asia	MAR	g/d	5.80002
fruits	Asia	MRT	g/d	3.25414
fruits	Asia	OMN	g/d	116.251
fruits	Asia	QAT	g/d	141.736
fruits	Asia	SAU	g/d	40.718
fruits	Asia	SYR	g/d	29.2727
fruits	Asia	TUN	g/d	1.52002
fruits	Asia	YEM	g/d	5.29319
fruits	Asia	BGR	g/d	27.2901
fruits	Asia	CZE	g/d	13.5724
fruits	Asia	EST	g/d	19.8722
fruits	Asia	HRV	g/d	10.6889
fruits	Asia	HUN	g/d	9.1409
fruits	Asia	LTU	g/d	28.4589
fruits	Asia	LVA	g/d	29.184
fruits	Asia	POL	g/d	11.9914
fruits	Asia	ROU	g/d	16.3003
fruits	Asia	SVK	g/d	11.1076
fruits	Asia	SVN	g/d	21.5081
fruits	Asia	ATG	g/d	9.0716
fruits	Asia	BHS	g/d	10.808
fruits	Asia	BLZ	g/d	0.313995
fruits	Asia	BRB	g/d	19.0456
fruits	Asia	DMA	g/d	2.71254
fruits	Asia	GRD	g/d	1.83152
fruits	Asia	GUY	g/d	1.10911
fruits	Asia	JAM	g/d	6.32697
fruits	Asia	KNA	g/d	5.2485
fruits	Asia	LCA	g/d	4.64398
fruits	Asia	SUR	g/d	3.16367
fruits	Asia	TTO	g/d	9.86529
fruits	Asia	VCT	g/d	3.89855
fruits	Asia	CHN	g/d	7.63428
fruits	Asia	FJI	g/d	3.43951
fruits	Asia	IDN	g/d	6.36496
fruits	Asia	KHM	g/d	1.41894
fruits	Asia	KIR	g/d	3.18731
fruits	Asia	MNG	g/d	15.228
fruits	Asia	MYS	g/d	24.9286
fruits	Asia	PHL	g/d	9.03056
fruits	Asia	PNG	g/d	0.760833
fruits	Asia	SLB	g/d	0.0793964
fruits	Asia	THA	g/d	14.9699
fruits	Asia	TON	g/d	2.11469
fruits	Asia	TUV	g/d	0.928891
fruits	Asia	VUT	g/d	2.08351
fruits	Asia	ARG	g/d	0.731399
fruits	Asia	BGD	g/d	6.28188
fruits	Asia	BOL	g/d	0.00752688
fruits	Asia	BTN	g/d	1.73628
fruits	Asia	BWA	g/d	0.063259
fruits	Asia	CPV	g/d	2.26543
fruits	Asia	ECU	g/d	0.00887883
fruits	Asia	ETH	g/d	0.25454
fruits	Asia	GAB	g/d	1.04264
fruits	Asia	GHA	g/d	0.166453
fruits	Asia	GTM	g/d	0.154429
fruits	Asia	HND	g/d	0.262405
fruits	Asia	IND	g/d	0.926059
fruits	Asia	IRN	g/d	2.849
fruits	Asia	ISR	g/d	6.15009
fruits	Asia	MDV	g/d	105.249
fruits	Asia	MEX	g/d	0.665283
fruits	Asia	NAM	g/d	0.282737
fruits	Asia	NIC	g/d	0.249129
fruits	Asia	NPL	g/d	26.6398
fruits	Asia	PAK	g/d	2.9772
fruits	Asia	PAN	g/d	1.38025
fruits	Asia	PER	g/d	0.238469
fruits	Asia	PRY	g/d	0.00434849
fruits	Asia	RWA	g/d	0.107101
fruits	Asia	SLV	g/d	0.242173
fruits	Asia	SWZ	g/d	0.043179
fruits	Asia	TUR	g/d	7.20002
fruits	Asia	VEN	g/d	1.07612
fruits	Asia	ZAF	g/d	0.292857
fruits	Asia	ZWE	g/d	0.0010951
fruits	Asia	AUS	g/d	14.4577
fruits	Asia	BRN	g/d	210.544
fruits	Asia	JPN	g/d	24.5643
fruits	Asia	KOR	g/d	21.8414
fruits	Asia	NZL	g/d	32.7743
fruits	Asia	SGP	g/d	144.852
fruits	Asia	ALB	g/d	4.24602
fruits	Asia	ARM	g/d	50.1732
fruits	Asia	AZE	g/d	17.399
fruits	Asia	BIH	g/d	27.1608
fruits	Asia	BLR	g/d	41.4175
fruits	Asia	GEO	g/d	42.7307
fruits	Asia	KAZ	g/d	68.2937
fruits	Asia	KGZ	g/d	34.4037
fruits	Asia	MDA	g/d	16.647
fruits	Asia	MKD	g/d	21.8849
fruits	Asia	MNE	g/d	19.9935
fruits	Asia	RUS	g/d	40.2085
fruits	Asia	SRB	g/d	14.1707
fruits	Asia	UKR	g/d	24.8623
fruits	Asia	AUT	g/d	28.6906
fruits	Asia	BEL	g/d	14.6968
fruits	Asia	CHE	g/d	12.9131
fruits	Asia	CYP	g/d	2.63444
fruits	Asia	DEU	g/d	13.7167
fruits	Asia	DNK	g/d	16.017
fruits	Asia	ESP	g/d	7.9722
fruits	Asia	FIN	g/d	14.2687
fruits	Asia	FRA	g/d	13.6781
fruits	Asia	GBR	g/d	20.4333
fruits	Asia	GRC	g/d	9.34412
fruits	Asia	IRL	g/d	17.5101
fruits	Asia	ISL	g/d	12.0909
fruits	Asia	ITA	g/d	7.28463
fruits	Asia	LUX	g/d	13.3055
fruits	Asia	NLD	g/d	49.2588
fruits	Asia	NOR	g/d	15.9307
fruits	Asia	PRT	g/d	5.50401
fruits	Asia	SWE	g/d	13.658
fruits	Asia	MLT	g/d	12.6251
fruits	Asia	AFG	g/d	19.0843
fruits	Asia	BDI	g/d	0.0179062
fruits	Asia	BFA	g/d	0.214187
fruits	Asia	CAF	g/d	0.41252
fruits	Asia	CMR	g/d	0.0842576
fruits	Asia	COD	g/d	0.00425004
fruits	Asia	COG	g/d	0.136314
fruits	Asia	GMB	g/d	2.23363
fruits	Asia	MLI	g/d	0.0735011
fruits	Asia	NER	g/d	0.161359
fruits	Asia	NGA	g/d	0.181748
fruits	Asia	CAN	g/d	12.9438
fruits	Asia	CHL	g/d	1.80853
fruits	Asia	MUS	g/d	8.02821
fruits	Asia	SYC	g/d	22.5035
fruits	Asia	URY	g/d	1.1944
fruits	Asia	USA	g/d	8.7505
fruits	Asia	BEN	g/d	0.0664071
fruits	Asia	GIN	g/d	0.880221
fruits	Asia	MDG	g/d	0.0288443
fruits	Asia	MWI	g/d	0.0157471
fruits	Asia	SEN	g/d	3.69917
fruits	Asia	SLE	g/d	0.233471
fruits	Asia	STP	g/d	0.186752
fruits	Asia	TGO	g/d	0.239334
fruits	Asia	TZA	g/d	0.16143
fruits	Asia	UGA	g/d	0.0992136
fruits	Asia	ZMB	g/d	0.0160739
fruits	Asia	BRA	g/d	0.3412
fruits	Asia	COL	g/d	0.125527
fruits	Asia	CRI	g/d	0.732453
fruits	Asia	LKA	g/d	5.7505
fruits	Asia	KEN	g/d	0.375114
fruits	Asia	CUB	g/d	0.133145
fruits	Central Asia	World	g/d	0.31133
fruits	Central Asia	Africa	g/d	0.0302378
fruits	Central Asia	Northern Africa	g/d	0.163837
fruits	Central Asia	Sub-Saharan Africa	g/d	0.00102557
fruits	Central Asia	Americas	g/d	0.0140865
fruits	Central Asia	Latin America and the Caribbean	g/d	0.00760161
fruits	Central Asia	Northern America	g/d	0.0256376
fruits	Central Asia	Asia	g/d	0.321919
fruits	Central Asia	Central Asia	g/d	12.12
fruits	Central Asia	Eastern Asia	g/d	0.196966
fruits	Central Asia	South-eastern Asia	g/d	0.00916486
fruits	Central Asia	Southern Asia	g/d	0.0114274
fruits	Central Asia	Western Asia	g/d	0.867233
fruits	Central Asia	Europe	g/d	1.1564
fruits	Central Asia	Eastern Europe	g/d	2.5323
fruits	Central Asia	Northern Europe	g/d	0.500375
fruits	Central Asia	Southern Europe	g/d	0.0671117
fruits	Central Asia	Western Europe	g/d	0.295468
fruits	Central Asia	Oceania	g/d	0.0514275
fruits	Central Asia	Australia and New Zealand	g/d	0.0730561
fruits	Central Asia	Melanesia	g/d	0.00186884
fruits	Central Asia	ARE	g/d	2.47894
fruits	Central Asia	BHR	g/d	2.62067
fruits	Central Asia	DJI	g/d	0.0865563
fruits	Central Asia	DZA	g/d	0.0777779
fruits	Central Asia	EGY	g/d	0.00116149
fruits	Central Asia	JOR	g/d	0.0814616
fruits	Central Asia	KWT	g/d	0.672157
fruits	Central Asia	LBN	g/d	0.00476284
fruits	Central Asia	LBY	g/d	0.046777
fruits	Central Asia	MAR	g/d	0.958427
fruits	Central Asia	MRT	g/d	0.00204749
fruits	Central Asia	OMN	g/d	0.445265
fruits	Central Asia	QAT	g/d	0.313707
fruits	Central Asia	SAU	g/d	2.14167
fruits	Central Asia	SYR	g/d	0.0368668
fruits	Central Asia	TUN	g/d	0.0449849
fruits	Central Asia	YEM	g/d	0.00217419
fruits	Central Asia	BGR	g/d	0.099955
fruits	Central Asia	CZE	g/d	0.342096
fruits	Central Asia	EST	g/d	3.43833
fruits	Central Asia	HRV	g/d	0.0406325
fruits	Central Asia	HUN	g/d	0.0591873
fruits	Central Asia	LTU	g/d	5.89475
fruits	Central Asia	LVA	g/d	7.26525
fruits	Central Asia	POL	g/d	0.491426
fruits	Central Asia	ROU	g/d	0.0709247
fruits	Central Asia	SVK	g/d	2.04022
fruits	Central Asia	SVN	g/d	0.0303787
fruits	Central Asia	BRB	g/d	0.0736063
fruits	Central Asia	DMA	g/d	0.0398903
fruits	Central Asia	GRD	g/d	0.0265438
fruits	Central Asia	GUY	g/d	0.00710966
fruits	Central Asia	JAM	g/d	0.025343
fruits	Central Asia	KNA	g/d	0.0460395
fruits	Central Asia	LCA	g/d	0.0156891
fruits	Central Asia	SUR	g/d	0.0333018
fruits	Central Asia	TTO	g/d	0.0296196
fruits	Central Asia	VCT	g/d	0.0242146
fruits	Central Asia	CHN	g/d	0.222058
fruits	Central Asia	FJI	g/d	0.0150328
fruits	Central Asia	IDN	g/d	0.00699013
fruits	Central Asia	KHM	g/d	0.000330025
fruits	Central Asia	MNG	g/d	0.634872
fruits	Central Asia	MYS	g/d	0.0145295
fruits	Central Asia	PHL	g/d	0.0101387
fruits	Central Asia	PNG	g/d	0.000833029
fruits	Central Asia	THA	g/d	0.0354816
fruits	Central Asia	ARG	g/d	0.000121454
fruits	Central Asia	BGD	g/d	0.0367969
fruits	Central Asia	ECU	g/d	0.000155769
fruits	Central Asia	ETH	g/d	0.00254642
fruits	Central Asia	GHA	g/d	0.000695004
fruits	Central Asia	GTM	g/d	0.000924725
fruits	Central Asia	HND	g/d	0.000279154
fruits	Central Asia	IND	g/d	0.000254133
fruits	Central Asia	IRN	g/d	0.157628
fruits	Central Asia	ISR	g/d	0.240436
fruits	Central Asia	MDV	g/d	0.263851
fruits	Central Asia	MEX	g/d	0.000197355
fruits	Central Asia	NPL	g/d	0.000630518
fruits	Central Asia	PAK	g/d	0.00110047
fruits	Central Asia	PAN	g/d	0.00526813
fruits	Central Asia	PRY	g/d	0.000395317
fruits	Central Asia	SLV	g/d	0.000437926
fruits	Central Asia	TUR	g/d	1.15169
fruits	Central Asia	VEN	g/d	0.00927265
fruits	Central Asia	ZAF	g/d	0.00083786
fruits	Central Asia	AUS	g/d	0.0603299
fruits	Central Asia	BRN	g/d	0.0188031
fruits	Central Asia	JPN	g/d	0.00836142
fruits	Central Asia	KOR	g/d	0.0489473
fruits	Central Asia	NZL	g/d	0.142603
fruits	Central Asia	SGP	g/d	0.0174029
fruits	Central Asia	ALB	g/d	0.00503561
fruits	Central Asia	ARM	g/d	1.95794
fruits	Central Asia	AZE	g/d	1.64192
fruits	Central Asia	BIH	g/d	0.0273974
fruits	Central Asia	BLR	g/d	5.40518
fruits	Central Asia	GEO	g/d	2.96494
fruits	Central Asia	KAZ	g/d	39.5634
fruits	Central Asia	KGZ	g/d	24.3737
fruits	Central Asia	MDA	g/d	0.530386
fruits	Central Asia	MKD	g/d	0.0318169
fruits	Central Asia	MNE	g/d	0.0132495
fruits	Central Asia	RUS	g/d	3.8036
fruits	Central Asia	SRB	g/d	0.0150349
fruits	Central Asia	UKR	g/d	2.21754
fruits	Central Asia	AUT	g/d	0.186209
fruits	Central Asia	BEL	g/d	0.100768
fruits	Central Asia	CHE	g/d	0.0483929
fruits	Central Asia	CYP	g/d	0.0208586
fruits	Central Asia	DEU	g/d	0.493972
fruits	Central Asia	DNK	g/d	0.32814
fruits	Central Asia	ESP	g/d	0.0526261
fruits	Central Asia	FIN	g/d	0.0712891
fruits	Central Asia	FRA	g/d	0.0881869
fruits	Central Asia	GBR	g/d	0.20289
fruits	Central Asia	GRC	g/d	0.420348
fruits	Central Asia	IRL	g/d	0.110474
fruits	Central Asia	ISL	g/d	0.150938
fruits	Central Asia	ITA	g/d	0.0435626
fruits	Central Asia	LUX	g/d	0.097444
fruits	Central Asia	NLD	g/d	0.433392
fruits	Central Asia	NOR	g/d	0.0348302
fruits	Central Asia	PRT	g/d	0.0213493
fruits	Central Asia	SWE	g/d	0.108543
fruits	Central Asia	MLT	g/d	0.0311885
fruits	Central Asia	AFG	g/d	0.0429452
fruits	Central Asia	BDI	g/d	0.000229566
fruits	Central Asia	BFA	g/d	0.000482946
fruits	Central Asia	CAF	g/d	0.000516943
fruits	Central Asia	CMR	g/d	0.00037657
fruits	Central Asia	COD	g/d	9.37508e-05
fruits	Central Asia	MLI	g/d	0.000250004
fruits	Central Asia	NER	g/d	0.000117608
fruits	Central Asia	NGA	g/d	0.000255067
fruits	Central Asia	CAN	g/d	0.0681934
fruits	Central Asia	MUS	g/d	0.00429201
fruits	Central Asia	SYC	g/d	0.241397
fruits	Central Asia	USA	g/d	0.0209085
fruits	Central Asia	GIN	g/d	0.000433393
fruits	Central Asia	MDG	g/d	0.000307946
fruits	Central Asia	SEN	g/d	0.0229909
fruits	Central Asia	SLE	g/d	0.000330695
fruits	Central Asia	TZA	g/d	0.00091749
fruits	Central Asia	UGA	g/d	0.00113273
fruits	Central Asia	BRA	g/d	0.020232
fruits	Central Asia	COL	g/d	5.73444e-05
fruits	Central Asia	CRI	g/d	0.00522766
fruits	Central Asia	LKA	g/d	0.0339732
fruits	Central Asia	KEN	g/d	0.00120001
fruits	Central Asia	CUB	g/d	0.00120602
fruits	Eastern Asia	World	g/d	0.859509
fruits	Eastern Asia	Africa	g/d	0.0174811
fruits	Eastern Asia	Northern Africa	g/d	0.037128
fruits	Eastern Asia	Sub-Saharan Africa	g/d	0.0131852
fruits	Eastern Asia	Americas	g/d	0.206927
fruits	Eastern Asia	Latin America and the Caribbean	g/d	0.0497142
fruits	Eastern Asia	Northern America	g/d	0.486956
fruits	Eastern Asia	Asia	g/d	1.06557
fruits	Eastern Asia	Central Asia	g/d	3.37273
fruits	Eastern Asia	Eastern Asia	g/d	0.0308185
fruits	Eastern Asia	South-eastern Asia	g/d	5.45963
fruits	Eastern Asia	Southern Asia	g/d	0.443472
fruits	Eastern Asia	Western Asia	g/d	0.54204
fruits	Eastern Asia	Europe	g/d	1.9535
fruits	Eastern Asia	Eastern Europe	g/d	3.29135
fruits	Eastern Asia	Northern Europe	g/d	1.03225
fruits	Eastern Asia	Southern Europe	g/d	0.297588
fruits	Eastern Asia	Western Europe	g/d	1.72442
fruits	Eastern Asia	Oceania	g/d	0.949078
fruits	Eastern Asia	Australia and New Zealand	g/d	1.28975
fruits	Eastern Asia	Melanesia	g/d	0.176605
fruits	Eastern Asia	Micronesia	g/d	0.0105524
fruits	Eastern Asia	Polynesia	g/d	0.0681396
fruits	Eastern Asia	ARE	g/d	5.79209
fruits	Eastern Asia	BHR	g/d	2.62637
fruits	Eastern Asia	COM	g/d	0.00383527
fruits	Eastern Asia	DJI	g/d	0.348503
fruits	Eastern Asia	DZA	g/d	0.0307053
fruits	Eastern Asia	EGY	g/d	0.00641586
fruits	Eastern Asia	JOR	g/d	0.0120073
fruits	Eastern Asia	KWT	g/d	1.51204
fruits	Eastern Asia	LBN	g/d	0.00952567
fruits	Eastern Asia	LBY	g/d	0.918456
fruits	Eastern Asia	MAR	g/d	0.0154696
fruits	Eastern Asia	MRT	g/d	0.0334423
fruits	Eastern Asia	OMN	g/d	6.07593
fruits	Eastern Asia	QAT	g/d	2.65504
fruits	Eastern Asia	SAU	g/d	0.999757
fruits	Eastern Asia	SYR	g/d	0.000945304
fruits	Eastern Asia	TUN	g/d	0.00852346
fruits	Eastern Asia	YEM	g/d	0.177935
fruits	Eastern Asia	BGR	g/d	1.2366
fruits	Eastern Asia	CZE	g/d	1.19695
fruits	Eastern Asia	EST	g/d	2.76402
fruits	Eastern Asia	HRV	g/d	0.24186
fruits	Eastern Asia	HUN	g/d	0.233634
fruits	Eastern Asia	LTU	g/d	5.12996
fruits	Eastern Asia	LVA	g/d	3.63906
fruits	Eastern Asia	POL	g/d	1.18629
fruits	Eastern Asia	ROU	g/d	1.80573
fruits	Eastern Asia	SVK	g/d	0.66311
fruits	Eastern Asia	SVN	g/d	1.43705
fruits	Eastern Asia	ATG	g/d	0.216728
fruits	Eastern Asia	BHS	g/d	0.268928
fruits	Eastern Asia	BLZ	g/d	0.0133615
fruits	Eastern Asia	BRB	g/d	1.54573
fruits	Eastern Asia	DMA	g/d	0.119671
fruits	Eastern Asia	GRD	g/d	0.0265438
fruits	Eastern Asia	GUY	g/d	0.295051
fruits	Eastern Asia	JAM	g/d	0.100397
fruits	Eastern Asia	KNA	g/d	0.138118
fruits	Eastern Asia	LCA	g/d	0.156891
fruits	Eastern Asia	SUR	g/d	0.627976
fruits	Eastern Asia	TTO	g/d	0.0809602
fruits	Eastern Asia	VCT	g/d	0.0484292
fruits	Eastern Asia	CHN	g/d	0.000441099
fruits	Eastern Asia	FJI	g/d	0.97112
fruits	Eastern Asia	IDN	g/d	5.0068
fruits	Eastern Asia	KHM	g/d	0.182174
fruits	Eastern Asia	KIR	g/d	0.046193
fruits	Eastern Asia	MNG	g/d	11.405
fruits	Eastern Asia	MYS	g/d	13.2296
fruits	Eastern Asia	PHL	g/d	8.06675
fruits	Eastern Asia	PNG	g/d	0.118012
fruits	Eastern Asia	THA	g/d	11.6873
fruits	Eastern Asia	TON	g/d	0.214145
fruits	Eastern Asia	TUV	g/d	0.464446
fruits	Eastern Asia	VUT	g/d	0.074411
fruits	Eastern Asia	ARG	g/d	0.000728727
fruits	Eastern Asia	BGD	g/d	3.82053
fruits	Eastern Asia	BOL	g/d	0.000912349
fruits	Eastern Asia	BWA	g/d	0.00234293
fruits	Eastern Asia	CPV	g/d	0.0243072
fruits	Eastern Asia	ECU	g/d	0.00638653
fruits	Eastern Asia	ETH	g/d	0.00639152
fruits	Eastern Asia	GAB	g/d	0.00939314
fruits	Eastern Asia	GHA	g/d	0.00747129
fruits	Eastern Asia	GTM	g/d	0.095709
fruits	Eastern Asia	HND	g/d	0.0993788
fruits	Eastern Asia	IND	g/d	0.0175746
fruits	Eastern Asia	IRN	g/d	0.00981516
fruits	Eastern Asia	ISR	g/d	0.407593
fruits	Eastern Asia	MDV	g/d	1.46217
fruits	Eastern Asia	MEX	g/d	0.0935023
fruits	Eastern Asia	NAM	g/d	0.0353421
fruits	Eastern Asia	NIC	g/d	0.0100998
fruits	Eastern Asia	NPL	g/d	6.20223
fruits	Eastern Asia	PAK	g/d	0.000855924
fruits	Eastern Asia	PAN	g/d	0.599908
fruits	Eastern Asia	PER	g/d	0.0139423
fruits	Eastern Asia	PRY	g/d	0.000790634
fruits	Eastern Asia	RWA	g/d	0.00496636
fruits	Eastern Asia	SLV	g/d	0.0332824
fruits	Eastern Asia	SWZ	g/d	0.00239883
fruits	Eastern Asia	TUR	g/d	0.0241108
fruits	Eastern Asia	VEN	g/d	0.00107368
fruits	Eastern Asia	ZAF	g/d	0.00502716
fruits	Eastern Asia	ZWE	g/d	0.000182516
fruits	Eastern Asia	AUS	g/d	1.07389
fruits	Eastern Asia	BRN	g/d	11.7833
fruits	Eastern Asia	JPN	g/d	0.0772681
fruits	Eastern Asia	KOR	g/d	0.02237
fruits	Eastern Asia	NZL	g/d	2.46935
fruits	Eastern Asia	SGP	g/d	23.3136
fruits	Eastern Asia	ALB	g/d	0.0563988
fruits	Eastern Asia	ARM	g/d	0.527137
fruits	Eastern Asia	AZE	g/d	0.0173254
fruits	Eastern Asia	BIH	g/d	0.107099
fruits	Eastern Asia	BLR	g/d	2.60108
fruits	Eastern Asia	GEO	g/d	0.417902
fruits	Eastern Asia	KAZ	g/d	11.2729
fruits	Eastern Asia	KGZ	g/d	6.04165
fruits	Eastern Asia	MDA	g/d	1.29031
fruits	Eastern Asia	MKD	g/d	0.0598157
fruits	Eastern Asia	MNE	g/d	0.322404
fruits	Eastern Asia	RUS	g/d	5.3327
fruits	Eastern Asia	SRB	g/d	0.0620189
fruits	Eastern Asia	UKR	g/d	1.11922
fruits	Eastern Asia	AUT	g/d	0.334009
fruits	Eastern Asia	BEL	g/d	2.18402
fruits	Eastern Asia	CHE	g/d	0.476436
fruits	Eastern Asia	CYP	g/d	0.116808
fruits	Eastern Asia	DEU	g/d	1.20718
fruits	Eastern Asia	DNK	g/d	0.874411
fruits	Eastern Asia	ESP	g/d	0.131625
fruits	Eastern Asia	FIN	g/d	0.483677
fruits	Eastern Asia	FRA	g/d	0.834072
fruits	Eastern Asia	GBR	g/d	0.888306
fruits	Eastern Asia	GRC	g/d	1.69888
fruits	Eastern Asia	IRL	g/d	0.709152
fruits	Eastern Asia	ISL	g/d	0.714968
fruits	Eastern Asia	ITA	g/d	0.249838
fruits	Eastern Asia	LUX	g/d	1.5591
fruits	Eastern Asia	NLD	g/d	8.78473
fruits	Eastern Asia	NOR	g/d	1.1832
fruits	Eastern Asia	PRT	g/d	0.0892556
fruits	Eastern Asia	SWE	g/d	0.618295
fruits	Eastern Asia	MLT	g/d	0.299409
fruits	Eastern Asia	AFG	g/d	0.050389
fruits	Eastern Asia	BDI	g/d	0.00550959
fruits	Eastern Asia	BFA	g/d	0.169393
fruits	Eastern Asia	CAF	g/d	0.00516943
fruits	Eastern Asia	CMR	g/d	0.00273014
fruits	Eastern Asia	COD	g/d	0.000625006
fruits	Eastern Asia	COG	g/d	0.0135273
fruits	Eastern Asia	GMB	g/d	0.0670944
fruits	Eastern Asia	MLI	g/d	0.0248754
fruits	Eastern Asia	NER	g/d	0.014113
fruits	Eastern Asia	NGA	g/d	0.00223184
fruits	Eastern Asia	CAN	g/d	2.76149
fruits	Eastern Asia	CHL	g/d	0.0415512
fruits	Eastern Asia	MUS	g/d	0.218893
fruits	Eastern Asia	SYC	g/d	2.89676
fruits	Eastern Asia	USA	g/d	0.233869
fruits	Eastern Asia	BEN	g/d	0.00389358
fruits	Eastern Asia	GIN	g/d	0.0101847
fruits	Eastern Asia	MDG	g/d	0.00472183
fruits	Eastern Asia	MWI	g/d	0.000297114
fruits	Eastern Asia	SEN	g/d	0.33201
fruits	Eastern Asia	SLE	g/d	0.000992085
fruits	Eastern Asia	TGO	g/d	0.000345858
fruits	Eastern Asia	TZA	g/d	0.000724334
fruits	Eastern Asia	UGA	g/d	0.00626332
fruits	Eastern Asia	ZMB	g/d	0.00090134
fruits	Eastern Asia	BRA	g/d	0.0460278
fruits	Eastern Asia	COL	g/d	0.00590648
fruits	Eastern Asia	CRI	g/d	0.340379
fruits	Eastern Asia	LKA	g/d	1.81211
fruits	Eastern Asia	KEN	g/d	0.00796373
fruits	Eastern Asia	CUB	g/d	0.022432
fruits	South-eastern Asia	World	g/d	2.92472
fruits	South-eastern Asia	Africa	g/d	0.143702
fruits	South-eastern Asia	Northern Africa	g/d	0.401094
fruits	South-eastern Asia	Sub-Saharan Africa	g/d	0.0874222
fruits	South-eastern Asia	Americas	g/d	2.802
fruits	South-eastern Asia	Latin America and the Caribbean	g/d	0.249389
fruits	South-eastern Asia	Northern America	g/d	7.34876
fruits	South-eastern Asia	Asia	g/d	3.79926
fruits	South-eastern Asia	Central Asia	g/d	0.159374
fruits	South-eastern Asia	Eastern Asia	g/d	8.80901
fruits	South-eastern Asia	South-eastern Asia	g/d	2.15033
fruits	South-eastern Asia	Southern Asia	g/d	0.15547
fruits	South-eastern Asia	Western Asia	g/d	4.77729
fruits	South-eastern Asia	Europe	g/d	2.49283
fruits	South-eastern Asia	Eastern Europe	g/d	1.48133
fruits	South-eastern Asia	Northern Europe	g/d	2.76006
fruits	South-eastern Asia	Southern Europe	g/d	2.58366
fruits	South-eastern Asia	Western Europe	g/d	3.78419
fruits	South-eastern Asia	Oceania	g/d	5.14624
fruits	South-eastern Asia	Australia and New Zealand	g/d	7.1332
fruits	South-eastern Asia	Melanesia	g/d	0.580508
fruits	South-eastern Asia	Micronesia	g/d	0.691184
fruits	South-eastern Asia	Polynesia	g/d	0.449721
fruits	South-eastern Asia	ARE	g/d	38.0049
fruits	South-eastern Asia	BHR	g/d	36.8546
fruits	South-eastern Asia	COM	g/d	0.0306821
fruits	South-eastern Asia	DJI	g/d	2.17985
fruits	South-eastern Asia	DZA	g/d	0.706417
[truncated: 106,083 more rows]

## Sheet: data_health
Parameter	Risk factor	Cause of death	Exporter	Importer	Stats	Value
deaths_atr	all-rf	all-c	World	World	mean	-1225880
deaths_atr	all-rf	all-c	World	World	low	-1677490
deaths_atr	all-rf	all-c	World	World	high	-774268
deaths_atr	all-rf	all-c	World	Africa	mean	-32561.8
deaths_atr	all-rf	all-c	World	Africa	low	-45913.9
deaths_atr	all-rf	all-c	World	Africa	high	-19209.6
deaths_atr	all-rf	all-c	World	Northern Africa	mean	-21423.7
deaths_atr	all-rf	all-c	World	Northern Africa	low	-30953
deaths_atr	all-rf	all-c	World	Northern Africa	high	-11894.4
deaths_atr	all-rf	all-c	World	Sub-Saharan Africa	mean	-11138.1
deaths_atr	all-rf	all-c	World	Sub-Saharan Africa	low	-14960.9
deaths_atr	all-rf	all-c	World	Sub-Saharan Africa	high	-7315.26
deaths_atr	all-rf	all-c	World	Americas	mean	-209375
deaths_atr	all-rf	all-c	World	Americas	low	-285967
deaths_atr	all-rf	all-c	World	Americas	high	-132783
deaths_atr	all-rf	all-c	World	Latin America and the Caribbean	mean	-34061.8
deaths_atr	all-rf	all-c	World	Latin America and the Caribbean	low	-49181.6
deaths_atr	all-rf	all-c	World	Latin America and the Caribbean	high	-18942
deaths_atr	all-rf	all-c	World	Northern America	mean	-175313
deaths_atr	all-rf	all-c	World	Northern America	low	-236785
deaths_atr	all-rf	all-c	World	Northern America	high	-113841
deaths_atr	all-rf	all-c	World	Asia	mean	-301398
deaths_atr	all-rf	all-c	World	Asia	low	-432453
deaths_atr	all-rf	all-c	World	Asia	high	-170344
deaths_atr	all-rf	all-c	World	Central Asia	mean	-13690.1
deaths_atr	all-rf	all-c	World	Central Asia	low	-17582.3
deaths_atr	all-rf	all-c	World	Central Asia	high	-9797.83
deaths_atr	all-rf	all-c	World	Eastern Asia	mean	-133241
deaths_atr	all-rf	all-c	World	Eastern Asia	low	-204392
deaths_atr	all-rf	all-c	World	Eastern Asia	high	-62090.8
deaths_atr	all-rf	all-c	World	South-eastern Asia	mean	-46588.8
deaths_atr	all-rf	all-c	World	South-eastern Asia	low	-61633.8
deaths_atr	all-rf	all-c	World	South-eastern Asia	high	-31543.8
deaths_atr	all-rf	all-c	World	Southern Asia	mean	-60076.6
deaths_atr	all-rf	all-c	World	Southern Asia	low	-85068.8
deaths_atr	all-rf	all-c	World	Southern Asia	high	-35084.4
deaths_atr	all-rf	all-c	World	Western Asia	mean	-47801.6
deaths_atr	all-rf	all-c	World	Western Asia	low	-63776.5
deaths_atr	all-rf	all-c	World	Western Asia	high	-31826.7
deaths_atr	all-rf	all-c	World	Europe	mean	-675360
deaths_atr	all-rf	all-c	World	Europe	low	-903250
deaths_atr	all-rf	all-c	World	Europe	high	-447471
deaths_atr	all-rf	all-c	World	Eastern Europe	mean	-262734
deaths_atr	all-rf	all-c	World	Eastern Europe	low	-354672
deaths_atr	all-rf	all-c	World	Eastern Europe	high	-170795
deaths_atr	all-rf	all-c	World	Northern Europe	mean	-108224
deaths_atr	all-rf	all-c	World	Northern Europe	low	-144842
deaths_atr	all-rf	all-c	World	Northern Europe	high	-71605.1
deaths_atr	all-rf	all-c	World	Southern Europe	mean	-85989.7
deaths_atr	all-rf	all-c	World	Southern Europe	low	-120009
deaths_atr	all-rf	all-c	World	Southern Europe	high	-51969.9
deaths_atr	all-rf	all-c	World	Western Europe	mean	-218413
deaths_atr	all-rf	all-c	World	Western Europe	low	-283726
deaths_atr	all-rf	all-c	World	Western Europe	high	-153100
deaths_atr	all-rf	all-c	World	Oceania	mean	-7186.24
deaths_atr	all-rf	all-c	World	Oceania	low	-9910.42
deaths_atr	all-rf	all-c	World	Oceania	high	-4462.05
deaths_atr	all-rf	all-c	World	Australia and New Zealand	mean	-6818.64
deaths_atr	all-rf	all-c	World	Australia and New Zealand	low	-9294.26
deaths_atr	all-rf	all-c	World	Australia and New Zealand	high	-4343.01
deaths_atr	all-rf	all-c	World	Melanesia	mean	-365.432
deaths_atr	all-rf	all-c	World	Melanesia	low	-608.228
deaths_atr	all-rf	all-c	World	Melanesia	high	-122.636
deaths_atr	all-rf	all-c	World	Micronesia	mean	-2.1693
deaths_atr	all-rf	all-c	World	Micronesia	low	-7.93367
deaths_atr	all-rf	all-c	World	Micronesia	high	3.59507
deaths_atr	all-rf	all-c	World	COM	mean	-30.6644
deaths_atr	all-rf	all-c	World	COM	low	-41.2779
deaths_atr	all-rf	all-c	World	COM	high	-20.0509
deaths_atr	all-rf	all-c	World	DJI	mean	-178.776
deaths_atr	all-rf	all-c	World	DJI	low	-253.049
deaths_atr	all-rf	all-c	World	DJI	high	-104.502
deaths_atr	all-rf	all-c	World	DZA	mean	-6726.03
deaths_atr	all-rf	all-c	World	DZA	low	-9004.21
deaths_atr	all-rf	all-c	World	DZA	high	-4447.84
deaths_atr	all-rf	all-c	World	EGY	mean	-5498.34
deaths_atr	all-rf	all-c	World	EGY	low	-9839.85
deaths_atr	all-rf	all-c	World	EGY	high	-1156.83
deaths_atr	all-rf	all-c	World	JOR	mean	-1088.25
deaths_atr	all-rf	all-c	World	JOR	low	-1563.3
deaths_atr	all-rf	all-c	World	JOR	high	-613.201
deaths_atr	all-rf	all-c	World	KWT	mean	-2074.87
deaths_atr	all-rf	all-c	World	KWT	low	-2714.95
deaths_atr	all-rf	all-c	World	KWT	high	-1434.8
deaths_atr	all-rf	all-c	World	LBN	mean	-3875.14
deaths_atr	all-rf	all-c	World	LBN	low	-5034.17
deaths_atr	all-rf	all-c	World	LBN	high	-2716.11
deaths_atr	all-rf	all-c	World	LBY	mean	-3952.68
deaths_atr	all-rf	all-c	World	LBY	low	-5003.11
deaths_atr	all-rf	all-c	World	LBY	high	-2902.26
deaths_atr	all-rf	all-c	World	MAR	mean	-3962.22
deaths_atr	all-rf	all-c	World	MAR	low	-5421.03
deaths_atr	all-rf	all-c	World	MAR	high	-2503.42
deaths_atr	all-rf	all-c	World	MRT	mean	-591.467
deaths_atr	all-rf	all-c	World	MRT	low	-739.299
deaths_atr	all-rf	all-c	World	MRT	high	-443.634
deaths_atr	all-rf	all-c	World	OMN	mean	-2738.1
deaths_atr	all-rf	all-c	World	OMN	low	-3695.99
deaths_atr	all-rf	all-c	World	OMN	high	-1780.2
deaths_atr	all-rf	all-c	World	SAU	mean	-10347.4
deaths_atr	all-rf	all-c	World	SAU	low	-13836.4
deaths_atr	all-rf	all-c	World	SAU	high	-6858.39
deaths_atr	all-rf	all-c	World	SYR	mean	-4097.05
deaths_atr	all-rf	all-c	World	SYR	low	-5489.72
deaths_atr	all-rf	all-c	World	SYR	high	-2704.37
deaths_atr	all-rf	all-c	World	TUN	mean	-1284.41
deaths_atr	all-rf	all-c	World	TUN	low	-1684.79
deaths_atr	all-rf	all-c	World	TUN	high	-884.036
deaths_atr	all-rf	all-c	World	YEM	mean	-1270.07
deaths_atr	all-rf	all-c	World	YEM	low	-1651.98
deaths_atr	all-rf	all-c	World	YEM	high	-888.161
deaths_atr	all-rf	all-c	World	BGR	mean	-13233.1
deaths_atr	all-rf	all-c	World	BGR	low	-18621.2
deaths_atr	all-rf	all-c	World	BGR	high	-7845.11
deaths_atr	all-rf	all-c	World	CZE	mean	-10760.3
deaths_atr	all-rf	all-c	World	CZE	low	-15418.8
deaths_atr	all-rf	all-c	World	CZE	high	-6101.71
deaths_atr	all-rf	all-c	World	EST	mean	-1780.86
deaths_atr	all-rf	all-c	World	EST	low	-2385.03
deaths_atr	all-rf	all-c	World	EST	high	-1176.69
deaths_atr	all-rf	all-c	World	HRV	mean	-4925.68
deaths_atr	all-rf	all-c	World	HRV	low	-7005.63
deaths_atr	all-rf	all-c	World	HRV	high	-2845.74
deaths_atr	all-rf	all-c	World	HUN	mean	-4732.32
deaths_atr	all-rf	all-c	World	HUN	low	-7342.99
deaths_atr	all-rf	all-c	World	HUN	high	-2121.65
deaths_atr	all-rf	all-c	World	LTU	mean	-7312.51
deaths_atr	all-rf	all-c	World	LTU	low	-9934.8
deaths_atr	all-rf	all-c	World	LTU	high	-4690.22
deaths_atr	all-rf	all-c	World	LVA	mean	-4049.56
deaths_atr	all-rf	all-c	World	LVA	low	-5501.22
deaths_atr	all-rf	all-c	World	LVA	high	-2597.9
deaths_atr	all-rf	all-c	World	POL	mean	-30652.5
deaths_atr	all-rf	all-c	World	POL	low	-41920.7
deaths_atr	all-rf	all-c	World	POL	high	-19384.2
deaths_atr	all-rf	all-c	World	ROU	mean	-19103.4
deaths_atr	all-rf	all-c	World	ROU	low	-26888.3
deaths_atr	all-rf	all-c	World	ROU	high	-11318.5
deaths_atr	all-rf	all-c	World	SVK	mean	-5009.62
deaths_atr	all-rf	all-c	World	SVK	low	-7236.68
deaths_atr	all-rf	all-c	World	SVK	high	-2782.55
deaths_atr	all-rf	all-c	World	SVN	mean	-2594.34
deaths_atr	all-rf	all-c	World	SVN	low	-3484.07
deaths_atr	all-rf	all-c	World	SVN	high	-1704.6
deaths_atr	all-rf	all-c	World	ATG	mean	-70.4502
deaths_atr	all-rf	all-c	World	ATG	low	-104.188
deaths_atr	all-rf	all-c	World	ATG	high	-36.7121
deaths_atr	all-rf	all-c	World	BHS	mean	-94.7752
deaths_atr	all-rf	all-c	World	BHS	low	-158.421
deaths_atr	all-rf	all-c	World	BHS	high	-31.1297
deaths_atr	all-rf	all-c	World	BLZ	mean	-2.77162
deaths_atr	all-rf	all-c	World	BLZ	low	-22.3402
deaths_atr	all-rf	all-c	World	BLZ	high	16.797
deaths_atr	all-rf	all-c	World	BRB	mean	-198.751
deaths_atr	all-rf	all-c	World	BRB	low	-289.466
deaths_atr	all-rf	all-c	World	BRB	high	-108.036
deaths_atr	all-rf	all-c	World	DMA	mean	-6.69152
deaths_atr	all-rf	all-c	World	DMA	low	-11.9572
deaths_atr	all-rf	all-c	World	DMA	high	-1.42585
deaths_atr	all-rf	all-c	World	GRD	mean	-2.52133
deaths_atr	all-rf	all-c	World	GRD	low	-8.60955
deaths_atr	all-rf	all-c	World	GRD	high	3.56688
deaths_atr	all-rf	all-c	World	GUY	mean	-170.506
deaths_atr	all-rf	all-c	World	GUY	low	-237.828
deaths_atr	all-rf	all-c	World	GUY	high	-103.184
deaths_atr	all-rf	all-c	World	JAM	mean	-223.828
deaths_atr	all-rf	all-c	World	JAM	low	-327.087
deaths_atr	all-rf	all-c	World	JAM	high	-120.568
deaths_atr	all-rf	all-c	World	KNA	mean	-15.9949
deaths_atr	all-rf	all-c	World	KNA	low	-24.9177
deaths_atr	all-rf	all-c	World	KNA	high	-7.07211
deaths_atr	all-rf	all-c	World	LCA	mean	-41.1322
deaths_atr	all-rf	all-c	World	LCA	low	-63.7263
deaths_atr	all-rf	all-c	World	LCA	high	-18.5382
deaths_atr	all-rf	all-c	World	SUR	mean	-135.039
deaths_atr	all-rf	all-c	World	SUR	low	-181.373
deaths_atr	all-rf	all-c	World	SUR	high	-88.7048
deaths_atr	all-rf	all-c	World	TTO	mean	-493.71
deaths_atr	all-rf	all-c	World	TTO	low	-738.372
deaths_atr	all-rf	all-c	World	TTO	high	-249.048
deaths_atr	all-rf	all-c	World	VCT	mean	-14.2249
deaths_atr	all-rf	all-c	World	VCT	low	-26.448
deaths_atr	all-rf	all-c	World	VCT	high	-2.00185
deaths_atr	all-rf	all-c	World	CHN	mean	-89384.1
deaths_atr	all-rf	all-c	World	CHN	low	-139477
deaths_atr	all-rf	all-c	World	CHN	high	-39291.5
deaths_atr	all-rf	all-c	World	FJI	mean	-343.712
deaths_atr	all-rf	all-c	World	FJI	low	-481.831
deaths_atr	all-rf	all-c	World	FJI	high	-205.593
deaths_atr	all-rf	all-c	World	IDN	mean	-21825.9
deaths_atr	all-rf	all-c	World	IDN	low	-29046
deaths_atr	all-rf	all-c	World	IDN	high	-14605.9
deaths_atr	all-rf	all-c	World	KHM	mean	-156.495
deaths_atr	all-rf	all-c	World	KHM	low	-213.331
deaths_atr	all-rf	all-c	World	KHM	high	-99.6594
deaths_atr	all-rf	all-c	World	KIR	mean	-2.1693
deaths_atr	all-rf	all-c	World	KIR	low	-7.93367
deaths_atr	all-rf	all-c	World	KIR	high	3.59507
deaths_atr	all-rf	all-c	World	MNG	mean	-913.161
deaths_atr	all-rf	all-c	World	MNG	low	-1167.92
deaths_atr	all-rf	all-c	World	MNG	high	-658.401
deaths_atr	all-rf	all-c	World	MYS	mean	-10396.5
deaths_atr	all-rf	all-c	World	MYS	low	-13623.1
deaths_atr	all-rf	all-c	World	MYS	high	-7169.87
deaths_atr	all-rf	all-c	World	PHL	mean	-6235.43
deaths_atr	all-rf	all-c	World	PHL	low	-8749.5
deaths_atr	all-rf	all-c	World	PHL	high	-3721.35
deaths_atr	all-rf	all-c	World	PNG	mean	4.31338
deaths_atr	all-rf	all-c	World	PNG	low	-75.7256
deaths_atr	all-rf	all-c	World	PNG	high	84.3523
deaths_atr	all-rf	all-c	World	SLB	mean	-4.35169
deaths_atr	all-rf	all-c	World	SLB	low	-18.0446
deaths_atr	all-rf	all-c	World	SLB	high	9.34121
deaths_atr	all-rf	all-c	World	THA	mean	-7974.46
deaths_atr	all-rf	all-c	World	THA	low	-10001.9
deaths_atr	all-rf	all-c	World	THA	high	-5947.03
deaths_atr	all-rf	all-c	World	VUT	mean	-21.6813
deaths_atr	all-rf	all-c	World	VUT	low	-32.6265
deaths_atr	all-rf	all-c	World	VUT	high	-10.7361
deaths_atr	all-rf	all-c	World	ARG	mean	-3648.29
deaths_atr	all-rf	all-c	World	ARG	low	-5127.17
deaths_atr	all-rf	all-c	World	ARG	high	-2169.41
deaths_atr	all-rf	all-c	World	BGD	mean	-11147.2
deaths_atr	all-rf	all-c	World	BGD	low	-15810.8
deaths_atr	all-rf	all-c	World	BGD	high	-6483.59
deaths_atr	all-rf	all-c	World	BOL	mean	-192.687
deaths_atr	all-rf	all-c	World	BOL	low	-269.515
deaths_atr	all-rf	all-c	World	BOL	high	-115.86
deaths_atr	all-rf	all-c	World	BWA	mean	-329.577
deaths_atr	all-rf	all-c	World	BWA	low	-431.21
deaths_atr	all-rf	all-c	World	BWA	high	-227.945
deaths_atr	all-rf	all-c	World	CPV	mean	-167.15
deaths_atr	all-rf	all-c	World	CPV	low	-228.545
deaths_atr	all-rf	all-c	World	CPV	high	-105.754
deaths_atr	all-rf	all-c	World	ECU	mean	-804.249
deaths_atr	all-rf	all-c	World	ECU	low	-1072.62
deaths_atr	all-rf	all-c	World	ECU	high	-535.873
deaths_atr	all-rf	all-c	World	ETH	mean	-97.37
deaths_atr	all-rf	all-c	World	ETH	low	-135.845
deaths_atr	all-rf	all-c	World	ETH	high	-58.8946
deaths_atr	all-rf	all-c	World	GAB	mean	-74.8617
deaths_atr	all-rf	all-c	World	GAB	low	-149.301
deaths_atr	all-rf	all-c	World	GAB	high	-0.422265
deaths_atr	all-rf	all-c	World	GHA	mean	-1096.61
deaths_atr	all-rf	all-c	World	GHA	low	-1424.02
deaths_atr	all-rf	all-c	World	GHA	high	-769.202
deaths_atr	all-rf	all-c	World	GTM	mean	-526.369
deaths_atr	all-rf	all-c	World	GTM	low	-744.118
deaths_atr	all-rf	all-c	World	GTM	high	-308.62
deaths_atr	all-rf	all-c	World	HND	mean	-453.156
deaths_atr	all-rf	all-c	World	HND	low	-676.445
deaths_atr	all-rf	all-c	World	HND	high	-229.868
deaths_atr	all-rf	all-c	World	IND	mean	-32935.9
deaths_atr	all-rf	all-c	World	IND	low	-47171
deaths_atr	all-rf	all-c	World	IND	high	-18700.8
deaths_atr	all-rf	all-c	World	IRN	mean	-3182.48
deaths_atr	all-rf	all-c	World	IRN	low	-4923.35
deaths_atr	all-rf	all-c	World	IRN	high	-1441.6
deaths_atr	all-rf	all-c	World	ISR	mean	-1584.9
deaths_atr	all-rf	all-c	World	ISR	low	-2177.53
deaths_atr	all-rf	all-c	World	ISR	high	-992.278
deaths_atr	all-rf	all-c	World	MDV	mean	-275.937
deaths_atr	all-rf	all-c	World	MDV	low	-354.458
deaths_atr	all-rf	all-c	World	MDV	high	-197.416
deaths_atr	all-rf	all-c	World	MEX	mean	-5069.6
deaths_atr	all-rf	all-c	World	MEX	low	-8523.65
deaths_atr	all-rf	all-c	World	MEX	high	-1615.55
deaths_atr	all-rf	all-c	World	NAM	mean	-411.556
deaths_atr	all-rf	all-c	World	NAM	low	-547.352
deaths_atr	all-rf	all-c	World	NAM	high	-275.76
deaths_atr	all-rf	all-c	World	NIC	mean	-92.4494
deaths_atr	all-rf	all-c	World	NIC	low	-153.814
deaths_atr	all-rf	all-c	World	NIC	high	-31.0846
deaths_atr	all-rf	all-c	World	NPL	mean	-4197.08
deaths_atr	all-rf	all-c	World	NPL	low	-5606
deaths_atr	all-rf	all-c	World	NPL	high	-2788.15
deaths_atr	all-rf	all-c	World	PAK	mean	-3569.95
deaths_atr	all-rf	all-c	World	PAK	low	-4803.24
deaths_atr	all-rf	all-c	World	PAK	high	-2336.67
deaths_atr	all-rf	all-c	World	PAN	mean	-379.022
deaths_atr	all-rf	all-c	World	PAN	low	-529.215
deaths_atr	all-rf	all-c	World	PAN	high	-228.828
deaths_atr	all-rf	all-c	World	PER	mean	-777.304
deaths_atr	all-rf	all-c	World	PER	low	-1071.23
deaths_atr	all-rf	all-c	World	PER	high	-483.376
deaths_atr	all-rf	all-c	World	PRY	mean	-603.458
deaths_atr	all-rf	all-c	World	PRY	low	-763.836
deaths_atr	all-rf	all-c	World	PRY	high	-443.079
deaths_atr	all-rf	all-c	World	RWA	mean	-210.921
deaths_atr	all-rf	all-c	World	RWA	low	-269.13
deaths_atr	all-rf	all-c	World	RWA	high	-152.711
deaths_atr	all-rf	all-c	World	SLV	mean	-2799.35
deaths_atr	all-rf	all-c	World	SLV	low	-3512.51
deaths_atr	all-rf	all-c	World	SLV	high	-2086.2
deaths_atr	all-rf	all-c	World	SWZ	mean	-176.715
deaths_atr	all-rf	all-c	World	SWZ	low	-234.244
deaths_atr	all-rf	all-c	World	SWZ	high	-119.185
deaths_atr	all-rf	all-c	World	TUR	mean	-13503.4
deaths_atr	all-rf	all-c	World	TUR	low	-17852
deaths_atr	all-rf	all-c	World	TUR	high	-9154.84
deaths_atr	all-rf	all-c	World	VEN	mean	-2091.57
deaths_atr	all-rf	all-c	World	VEN	low	-3141.9
deaths_atr	all-rf	all-c	World	VEN	high	-1041.24
deaths_atr	all-rf	all-c	World	ZAF	mean	-2445.74
deaths_atr	all-rf	all-c	World	ZAF	low	-3285.43
deaths_atr	all-rf	all-c	World	ZAF	high	-1606.06
deaths_atr	all-rf	all-c	World	ZWE	mean	-52.5356
deaths_atr	all-rf	all-c	World	ZWE	low	-72.723
deaths_atr	all-rf	all-c	World	ZWE	high	-32.3482
deaths_atr	all-rf	all-c	World	AUS	mean	-4593.28
deaths_atr	all-rf	all-c	World	AUS	low	-6241.04
deaths_atr	all-rf	all-c	World	AUS	high	-2945.51
deaths_atr	all-rf	all-c	World	JPN	mean	-35429.9
deaths_atr	all-rf	all-c	World	JPN	low	-51607.9
deaths_atr	all-rf	all-c	World	JPN	high	-19251.9
deaths_atr	all-rf	all-c	World	KOR	mean	-7514
deaths_atr	all-rf	all-c	World	KOR	low	-12139
deaths_atr	all-rf	all-c	World	KOR	high	-2889.01
deaths_atr	all-rf	all-c	World	NZL	mean	-2225.36
deaths_atr	all-rf	all-c	World	NZL	low	-3053.22
deaths_atr	all-rf	all-c	World	NZL	high	-1397.5
deaths_atr	all-rf	all-c	World	ALB	mean	-1398.26
deaths_atr	all-rf	all-c	World	ALB	low	-1897.92
deaths_atr	all-rf	all-c	World	ALB	high	-898.596
deaths_atr	all-rf	all-c	World	ARM	mean	-1234.69
deaths_atr	all-rf	all-c	World	ARM	low	-1731.99
deaths_atr	all-rf	all-c	World	ARM	high	-737.385
deaths_atr	all-rf	all-c	World	AZE	mean	-2079.52
deaths_atr	all-rf	all-c	World	AZE	low	-2853.05
deaths_atr	all-rf	all-c	World	AZE	high	-1305.98
deaths_atr	all-rf	all-c	World	BIH	mean	-3394.52
deaths_atr	all-rf	all-c	World	BIH	low	-4792.78
deaths_atr	all-rf	all-c	World	BIH	high	-1996.26
deaths_atr	all-rf	all-c	World	BLR	mean	-13957
deaths_atr	all-rf	all-c	World	BLR	low	-18632.8
deaths_atr	all-rf	all-c	World	BLR	high	-9281.23
deaths_atr	all-rf	all-c	World	GEO	mean	-3446.81
deaths_atr	all-rf	all-c	World	GEO	low	-4558.05
deaths_atr	all-rf	all-c	World	GEO	high	-2335.56
deaths_atr	all-rf	all-c	World	KAZ	mean	-10190.5
deaths_atr	all-rf	all-c	World	KAZ	low	-13175.4
deaths_atr	all-rf	all-c	World	KAZ	high	-7205.64
deaths_atr	all-rf	all-c	World	KGZ	mean	-3499.56
deaths_atr	all-rf	all-c	World	KGZ	low	-4406.93
deaths_atr	all-rf	all-c	World	KGZ	high	-2592.19
deaths_atr	all-rf	all-c	World	MDA	mean	-1295.76
deaths_atr	all-rf	all-c	World	MDA	low	-1723.1
deaths_atr	all-rf	all-c	World	MDA	high	-868.428
deaths_atr	all-rf	all-c	World	MKD	mean	-1693.74
deaths_atr	all-rf	all-c	World	MKD	low	-2476.45
deaths_atr	all-rf	all-c	World	MKD	high	-911.024
deaths_atr	all-rf	all-c	World	MNE	mean	-893.986
deaths_atr	all-rf	all-c	World	MNE	low	-1379.76
deaths_atr	all-rf	all-c	World	MNE	high	-408.21
deaths_atr	all-rf	all-c	World	RUS	mean	-134111
deaths_atr	all-rf	all-c	World	RUS	low	-177229
deaths_atr	all-rf	all-c	World	RUS	high	-90993.5
deaths_atr	all-rf	all-c	World	SRB	mean	-6268.45
deaths_atr	all-rf	all-c	World	SRB	low	-8438.84
deaths_atr	all-rf	all-c	World	SRB	high	-4098.06
deaths_atr	all-rf	all-c	World	UKR	mean	-29878.6
deaths_atr	all-rf	all-c	World	UKR	low	-39658.9
deaths_atr	all-rf	all-c	World	UKR	high	-20098.4
deaths_atr	all-rf	all-c	World	AUT	mean	-8288.3
deaths_atr	all-rf	all-c	World	AUT	low	-10766.8
deaths_atr	all-rf	all-c	World	AUT	high	-5809.85
deaths_atr	all-rf	all-c	World	BEL	mean	-20728.4
deaths_atr	all-rf	all-c	World	BEL	low	-26991.7
deaths_atr	all-rf	all-c	World	BEL	high	-14465.1
deaths_atr	all-rf	all-c	World	CHE	mean	-7714.75
deaths_atr	all-rf	all-c	World	CHE	low	-9753.02
deaths_atr	all-rf	all-c	World	CHE	high	-5676.48
deaths_atr	all-rf	all-c	World	CYP	mean	-461.408
deaths_atr	all-rf	all-c	World	CYP	low	-617.372
deaths_atr	all-rf	all-c	World	CYP	high	-305.444
deaths_atr	all-rf	all-c	World	DEU	mean	-106565
deaths_atr	all-rf	all-c	World	DEU	low	-136566
deaths_atr	all-rf	all-c	World	DEU	high	-76562.9
deaths_atr	all-rf	all-c	World	DNK	mean	-6474.82
deaths_atr	all-rf	all-c	World	DNK	low	-8622.86
deaths_atr	all-rf	all-c	World	DNK	high	-4326.79
deaths_atr	all-rf	all-c	World	ESP	mean	-19235.7
deaths_atr	all-rf	all-c	World	ESP	low	-25189.6
deaths_atr	all-rf	all-c	World	ESP	high	-13281.9
deaths_atr	all-rf	all-c	World	FIN	mean	-6068.19
deaths_atr	all-rf	all-c	World	FIN	low	-8041.14
deaths_atr	all-rf	all-c	World	FIN	high	-4095.24
deaths_atr	all-rf	all-c	World	FRA	mean	-44586.1
deaths_atr	all-rf	all-c	World	FRA	low	-58814.8
deaths_atr	all-rf	all-c	World	FRA	high	-30357.4
deaths_atr	all-rf	all-c	World	GBR	mean	-60526.3
deaths_atr	all-rf	all-c	World	GBR	low	-81172.7
deaths_atr	all-rf	all-c	World	GBR	high	-39880
deaths_atr	all-rf	all-c	World	GRC	mean	-5597.74
deaths_atr	all-rf	all-c	World	GRC	low	-9033.57
deaths_atr	all-rf	all-c	World	GRC	high	-2161.92
deaths_atr	all-rf	all-c	World	IRL	mean	-4579.46
deaths_atr	all-rf	all-c	World	IRL	low	-6089.94
deaths_atr	all-rf	all-c	World	IRL	high	-3068.99
deaths_atr	all-rf	all-c	World	ISL	mean	-265.441
deaths_atr	all-rf	all-c	World	ISL	low	-350.023
deaths_atr	all-rf	all-c	World	ISL	high	-180.859
deaths_atr	all-rf	all-c	World	ITA	mean	-32026.1
deaths_atr	all-rf	all-c	World	ITA	low	-45148.4
deaths_atr	all-rf	all-c	World	ITA	high	-18903.9
deaths_atr	all-rf	all-c	World	LUX	mean	-873.318
deaths_atr	all-rf	all-c	World	LUX	low	-1139.39
deaths_atr	all-rf	all-c	World	LUX	high	-607.246
deaths_atr	all-rf	all-c	World	NLD	mean	-29657.9
deaths_atr	all-rf	all-c	World	NLD	low	-39694.4
deaths_atr	all-rf	all-c	World	NLD	high	-19621.3
deaths_atr	all-rf	all-c	World	NOR	mean	-5749.15
deaths_atr	all-rf	all-c	World	NOR	low	-7570.49
deaths_atr	all-rf	all-c	World	NOR	high	-3927.8
deaths_atr	all-rf	all-c	World	PRT	mean	-7461.07
deaths_atr	all-rf	all-c	World	PRT	low	-10476.1
deaths_atr	all-rf	all-c	World	PRT	high	-4446.04
deaths_atr	all-rf	all-c	World	SWE	mean	-11417.5
deaths_atr	all-rf	all-c	World	SWE	low	-15174.3
deaths_atr	all-rf	all-c	World	SWE	high	-7660.63
deaths_atr	all-rf	all-c	World	MLT	mean	-499.985
deaths_atr	all-rf	all-c	World	MLT	low	-686.341
deaths_atr	all-rf	all-c	World	MLT	high	-313.629
deaths_atr	all-rf	all-c	World	AFG	mean	-1874.38
deaths_atr	all-rf	all-c	World	AFG	low	-2600.3
deaths_atr	all-rf	all-c	World	AFG	high	-1148.46
deaths_atr	all-rf	all-c	World	BDI	mean	-47.7786
deaths_atr	all-rf	all-c	World	BDI	low	-63.8934
deaths_atr	all-rf	all-c	World	BDI	high	-31.6637
deaths_atr	all-rf	all-c	World	BFA	mean	-80.7355
deaths_atr	all-rf	all-c	World	BFA	low	-108.344
deaths_atr	all-rf	all-c	World	BFA	high	-53.127
deaths_atr	all-rf	all-c	World	CAF	mean	-10.5081
deaths_atr	all-rf	all-c	World	CAF	low	-16.0472
deaths_atr	all-rf	all-c	World	CAF	high	-4.969
deaths_atr	all-rf	all-c	World	CMR	mean	-230.851
deaths_atr	all-rf	all-c	World	CMR	low	-307.338
deaths_atr	all-rf	all-c	World	CMR	high	-154.365
deaths_atr	all-rf	all-c	World	COD	mean	-165.343
deaths_atr	all-rf	all-c	World	COD	low	-262.404
deaths_atr	all-rf	all-c	World	COD	high	-68.2816
deaths_atr	all-rf	all-c	World	COG	mean	-33.6023
deaths_atr	all-rf	all-c	World	COG	low	-132.666
deaths_atr	all-rf	all-c	World	COG	high	65.4611
deaths_atr	all-rf	all-c	World	GMB	mean	-115.094
deaths_atr	all-rf	all-c	World	GMB	low	-146.994
deaths_atr	all-rf	all-c	World	GMB	high	-83.1936
deaths_atr	all-rf	all-c	World	MLI	mean	-217.055
deaths_atr	all-rf	all-c	World	MLI	low	-277.273
deaths_atr	all-rf	all-c	World	MLI	high	-156.837
deaths_atr	all-rf	all-c	World	NER	mean	-162.762
deaths_atr	all-rf	all-c	World	NER	low	-219.32
deaths_atr	all-rf	all-c	World	NER	high	-106.204
deaths_atr	all-rf	all-c	World	NGA	mean	-314.848
deaths_atr	all-rf	all-c	World	NGA	low	-423.102
deaths_atr	all-rf	all-c	World	NGA	high	-206.593
deaths_atr	all-rf	all-c	World	CAN	mean	-34875.7
deaths_atr	all-rf	all-c	World	CAN	low	-44421.8
deaths_atr	all-rf	all-c	World	CAN	high	-25329.6
deaths_atr	all-rf	all-c	World	CHL	mean	-1662.14
deaths_atr	all-rf	all-c	World	CHL	low	-3154.73
deaths_atr	all-rf	all-c	World	CHL	high	-169.553
deaths_atr	all-rf	all-c	World	MUS	mean	-483.777
deaths_atr	all-rf	all-c	World	MUS	low	-721.692
deaths_atr	all-rf	all-c	World	MUS	high	-245.863
deaths_atr	all-rf	all-c	World	SYC	mean	-72.9399
deaths_atr	all-rf	all-c	World	SYC	low	-105.686
deaths_atr	all-rf	all-c	World	SYC	high	-40.194
deaths_atr	all-rf	all-c	World	URY	mean	-833.03
deaths_atr	all-rf	all-c	World	URY	low	-1283.33
deaths_atr	all-rf	all-c	World	URY	high	-382.73
deaths_atr	all-rf	all-c	World	USA	mean	-140437
deaths_atr	all-rf	all-c	World	USA	low	-192363
deaths_atr	all-rf	all-c	World	USA	high	-88511
deaths_atr	all-rf	all-c	World	BEN	mean	-243.719
deaths_atr	all-rf	all-c	World	BEN	low	-307.243
deaths_atr	all-rf	all-c	World	BEN	high	-180.194
deaths_atr	all-rf	all-c	World	GIN	mean	-355.575
deaths_atr	all-rf	all-c	World	GIN	low	-452.906
deaths_atr	all-rf	all-c	World	GIN	high	-258.245
deaths_atr	all-rf	all-c	World	MDG	mean	-54.3493
deaths_atr	all-rf	all-c	World	MDG	low	-74.7459
deaths_atr	all-rf	all-c	World	MDG	high	-33.9527
deaths_atr	all-rf	all-c	World	MWI	mean	-46.46
deaths_atr	all-rf	all-c	World	MWI	low	-63.2137
deaths_atr	all-rf	all-c	World	MWI	high	-29.7063
deaths_atr	all-rf	all-c	World	SEN	mean	-811.036
deaths_atr	all-rf	all-c	World	SEN	low	-1054.39
deaths_atr	all-rf	all-c	World	SEN	high	-567.682
deaths_atr	all-rf	all-c	World	SLE	mean	-167.416
deaths_atr	all-rf	all-c	World	SLE	low	-224.733
deaths_atr	all-rf	all-c	World	SLE	high	-110.099
deaths_atr	all-rf	all-c	World	STP	mean	-12.669
deaths_atr	all-rf	all-c	World	STP	low	-17.5676
deaths_atr	all-rf	all-c	World	STP	high	-7.77047
deaths_atr	all-rf	all-c	World	TGO	mean	-316.633
deaths_atr	all-rf	all-c	World	TGO	low	-401.279
deaths_atr	all-rf	all-c	World	TGO	high	-231.988
deaths_atr	all-rf	all-c	World	TZA	mean	-328.371
deaths_atr	all-rf	all-c	World	TZA	low	-428.328
deaths_atr	all-rf	all-c	World	TZA	high	-228.414
deaths_atr	all-rf	all-c	World	UGA	mean	-342.84
deaths_atr	all-rf	all-c	World	UGA	low	-430.304
deaths_atr	all-rf	all-c	World	UGA	high	-255.377
deaths_atr	all-rf	all-c	World	ZMB	mean	-134.388
deaths_atr	all-rf	all-c	World	ZMB	low	-180.186
deaths_atr	all-rf	all-c	World	ZMB	high	-88.591
deaths_atr	all-rf	all-c	World	BRA	mean	-6817.91
deaths_atr	all-rf	all-c	World	BRA	low	-8854.98
deaths_atr	all-rf	all-c	World	BRA	high	-4780.84
deaths_atr	all-rf	all-c	World	COL	mean	-2798.61
deaths_atr	all-rf	all-c	World	COL	low	-3926.18
deaths_atr	all-rf	all-c	World	COL	high	-1671.04
deaths_atr	all-rf	all-c	World	CRI	mean	-1399.29
deaths_atr	all-rf	all-c	World	CRI	low	-1752.9
deaths_atr	all-rf	all-c	World	CRI	high	-1045.68
deaths_atr	all-rf	all-c	World	LKA	mean	-2893.74
deaths_atr	all-rf	all-c	World	LKA	low	-3799.72
deaths_atr	all-rf	all-c	World	LKA	high	-1987.76
deaths_atr	all-rf	all-c	World	KEN	mean	-525.379
deaths_atr	all-rf	all-c	World	KEN	low	-729.817
deaths_atr	all-rf	all-c	World	KEN	high	-320.94
deaths_atr	all-rf	all-c	World	CUB	mean	-1642.89
deaths_atr	all-rf	all-c	World	CUB	low	-2428.7
deaths_atr	all-rf	all-c	World	CUB	high	-857.091
deaths_atr	all-rf	all-c	Africa	World	mean	-117795
deaths_atr	all-rf	all-c	Africa	World	low	-153900
deaths_atr	all-rf	all-c	Africa	World	high	-81690.4
deaths_atr	all-rf	all-c	Africa	Africa	mean	-7788.59
deaths_atr	all-rf	all-c	Africa	Africa	low	-10299.9
deaths_atr	all-rf	all-c	Africa	Africa	high	-5277.28
deaths_atr	all-rf	all-c	Africa	Northern Africa	mean	-2765.28
deaths_atr	all-rf	all-c	Africa	Northern Africa	low	-3616.41
deaths_atr	all-rf	all-c	Africa	Northern Africa	high	-1914.16
deaths_atr	all-rf	all-c	Africa	Sub-Saharan Africa	mean	-5023.3
deaths_atr	all-rf	all-c	Africa	Sub-Saharan Africa	low	-6683.49
deaths_atr	all-rf	all-c	Africa	Sub-Saharan Africa	high	-3363.12
deaths_atr	all-rf	all-c	Africa	Americas	mean	-4537.34
deaths_atr	all-rf	all-c	Africa	Americas	low	-5931.73
deaths_atr	all-rf	all-c	Africa	Americas	high	-3142.96
deaths_atr	all-rf	all-c	Africa	Latin America and the Caribbean	mean	-394.13
deaths_atr	all-rf	all-c	Africa	Latin America and the Caribbean	low	-512.527
deaths_atr	all-rf	all-c	Africa	Latin America and the Caribbean	high	-275.733
deaths_atr	all-rf	all-c	Africa	Northern America	mean	-4143.21
deaths_atr	all-rf	all-c	Africa	Northern America	low	-5419.2
deaths_atr	all-rf	all-c	Africa	Northern America	high	-2867.23
deaths_atr	all-rf	all-c	Africa	Asia	mean	-49348.9
deaths_atr	all-rf	all-c	Africa	Asia	low	-64315.2
deaths_atr	all-rf	all-c	Africa	Asia	high	-34382.7
deaths_atr	all-rf	all-c	Africa	Central Asia	mean	-149.239
deaths_atr	all-rf	all-c	Africa	Central Asia	low	-194.302
deaths_atr	all-rf	all-c	Africa	Central Asia	high	-104.175
deaths_atr	all-rf	all-c	Africa	Eastern Asia	mean	-30579.9
deaths_atr	all-rf	all-c	Africa	Eastern Asia	low	-39202
deaths_atr	all-rf	all-c	Africa	Eastern Asia	high	-21957.8
deaths_atr	all-rf	all-c	Africa	South-eastern Asia	mean	-5450.42
deaths_atr	all-rf	all-c	Africa	South-eastern Asia	low	-7261.51
deaths_atr	all-rf	all-c	Africa	South-eastern Asia	high	-3639.34
deaths_atr	all-rf	all-c	Africa	Southern Asia	mean	-7932.22
deaths_atr	all-rf	all-c	Africa	Southern Asia	low	-10663.3
deaths_atr	all-rf	all-c	Africa	Southern Asia	high	-5201.09
deaths_atr	all-rf	all-c	Africa	Western Asia	mean	-5237.13
deaths_atr	all-rf	all-c	Africa	Western Asia	low	-6994
deaths_atr	all-rf	all-c	Africa	Western Asia	high	-3480.27
deaths_atr	all-rf	all-c	Africa	Europe	mean	-55876.8
deaths_atr	all-rf	all-c	Africa	Europe	low	-73049
deaths_atr	all-rf	all-c	Africa	Europe	high	-38704.5
deaths_atr	all-rf	all-c	Africa	Eastern Europe	mean	-21235.6
deaths_atr	all-rf	all-c	Africa	Eastern Europe	low	-28303.8
deaths_atr	all-rf	all-c	Africa	Eastern Europe	high	-14167.4
deaths_atr	all-rf	all-c	Africa	Northern Europe	mean	-9585.76
deaths_atr	all-rf	all-c	Africa	Northern Europe	low	-12513
deaths_atr	all-rf	all-c	Africa	Northern Europe	high	-6658.52
deaths_atr	all-rf	all-c	Africa	Southern Europe	mean	-7459.28
deaths_atr	all-rf	all-c	Africa	Southern Europe	low	-9573.1
deaths_atr	all-rf	all-c	Africa	Southern Europe	high	-5345.45
deaths_atr	all-rf	all-c	Africa	Western Europe	mean	-17596.1
deaths_atr	all-rf	all-c	Africa	Western Europe	low	-22659.1
deaths_atr	all-rf	all-c	Africa	Western Europe	high	-12533.1
deaths_atr	all-rf	all-c	Africa	Oceania	mean	-243.423
deaths_atr	all-rf	all-c	Africa	Oceania	low	-303.886
deaths_atr	all-rf	all-c	Africa	Oceania	high	-182.96
deaths_atr	all-rf	all-c	Africa	Australia and New Zealand	mean	-226.855
deaths_atr	all-rf	all-c	Africa	Australia and New Zealand	low	-281.11
deaths_atr	all-rf	all-c	Africa	Australia and New Zealand	high	-172.6
deaths_atr	all-rf	all-c	Africa	Melanesia	mean	-16.357
deaths_atr	all-rf	all-c	Africa	Melanesia	low	-22.4936
deaths_atr	all-rf	all-c	Africa	Melanesia	high	-10.2205
deaths_atr	all-rf	all-c	Africa	Micronesia	mean	-0.211436
deaths_atr	all-rf	all-c	Africa	Micronesia	low	-0.282768
deaths_atr	all-rf	all-c	Africa	Micronesia	high	-0.140104
deaths_atr	all-rf	all-c	Africa	COM	mean	-13.2117
deaths_atr	all-rf	all-c	Africa	COM	low	-16.5166
deaths_atr	all-rf	all-c	Africa	COM	high	-9.90676
deaths_atr	all-rf	all-c	Africa	DJI	mean	-25.3922
deaths_atr	all-rf	all-c	Africa	DJI	low	-35.1178
deaths_atr	all-rf	all-c	Africa	DJI	high	-15.6667
deaths_atr	all-rf	all-c	Africa	DZA	mean	-363.715
deaths_atr	all-rf	all-c	Africa	DZA	low	-503.619
deaths_atr	all-rf	all-c	Africa	DZA	high	-223.811
deaths_atr	all-rf	all-c	Africa	EGY	mean	-10.7268
deaths_atr	all-rf	all-c	Africa	EGY	low	-38.6915
deaths_atr	all-rf	all-c	Africa	EGY	high	17.2378
deaths_atr	all-rf	all-c	Africa	JOR	mean	-246.129
deaths_atr	all-rf	all-c	Africa	JOR	low	-328.125
deaths_atr	all-rf	all-c	Africa	JOR	high	-164.133
deaths_atr	all-rf	all-c	Africa	KWT	mean	-369.193
deaths_atr	all-rf	all-c	Africa	KWT	low	-500.494
deaths_atr	all-rf	all-c	Africa	KWT	high	-237.892
deaths_atr	all-rf	all-c	Africa	LBN	mean	-648.292
deaths_atr	all-rf	all-c	Africa	LBN	low	-812.578
deaths_atr	all-rf	all-c	Africa	LBN	high	-484.006
deaths_atr	all-rf	all-c	Africa	LBY	mean	-1012.2
deaths_atr	all-rf	all-c	Africa	LBY	low	-1291.67
deaths_atr	all-rf	all-c	Africa	LBY	high	-732.726
deaths_atr	all-rf	all-c	Africa	MAR	mean	-1009.38
deaths_atr	all-rf	all-c	Africa	MAR	low	-1322.6
deaths_atr	all-rf	all-c	Africa	MAR	high	-696.163
deaths_atr	all-rf	all-c	Africa	MRT	mean	-336.067
deaths_atr	all-rf	all-c	Africa	MRT	low	-419.801
deaths_atr	all-rf	all-c	Africa	MRT	high	-252.333
deaths_atr	all-rf	all-c	Africa	OMN	mean	-855.794
deaths_atr	all-rf	all-c	Africa	OMN	low	-1218.26
deaths_atr	all-rf	all-c	Africa	OMN	high	-493.33
deaths_atr	all-rf	all-c	Africa	SAU	mean	-1609.3
deaths_atr	all-rf	all-c	Africa	SAU	low	-2109.34
deaths_atr	all-rf	all-c	Africa	SAU	high	-1109.26
deaths_atr	all-rf	all-c	Africa	SYR	mean	-263.878
deaths_atr	all-rf	all-c	Africa	SYR	low	-348.562
deaths_atr	all-rf	all-c	Africa	SYR	high	-179.194
deaths_atr	all-rf	all-c	Africa	TUN	mean	-369.268
deaths_atr	all-rf	all-c	Africa	TUN	low	-459.837
deaths_atr	all-rf	all-c	Africa	TUN	high	-278.7
deaths_atr	all-rf	all-c	Africa	YEM	mean	-167.041
deaths_atr	all-rf	all-c	Africa	YEM	low	-235.582
deaths_atr	all-rf	all-c	Africa	YEM	high	-98.499
deaths_atr	all-rf	all-c	Africa	BGR	mean	-714.23
deaths_atr	all-rf	all-c	Africa	BGR	low	-920.707
deaths_atr	all-rf	all-c	Africa	BGR	high	-507.754
deaths_atr	all-rf	all-c	Africa	CZE	mean	-751.725
deaths_atr	all-rf	all-c	Africa	CZE	low	-971.028
deaths_atr	all-rf	all-c	Africa	CZE	high	-532.421
deaths_atr	all-rf	all-c	Africa	EST	mean	-115.478
deaths_atr	all-rf	all-c	Africa	EST	low	-146.726
deaths_atr	all-rf	all-c	Africa	EST	high	-84.23
deaths_atr	all-rf	all-c	Africa	HRV	mean	-390.09
deaths_atr	all-rf	all-c	Africa	HRV	low	-488.197
deaths_atr	all-rf	all-c	Africa	HRV	high	-291.982
deaths_atr	all-rf	all-c	Africa	HUN	mean	-223.558
deaths_atr	all-rf	all-c	Africa	HUN	low	-304.114
deaths_atr	all-rf	all-c	Africa	HUN	high	-143.001
deaths_atr	all-rf	all-c	Africa	LTU	mean	-520.966
deaths_atr	all-rf	all-c	Africa	LTU	low	-700.43
deaths_atr	all-rf	all-c	Africa	LTU	high	-341.503
deaths_atr	all-rf	all-c	Africa	LVA	mean	-252.773
deaths_atr	all-rf	all-c	Africa	LVA	low	-318.962
deaths_atr	all-rf	all-c	Africa	LVA	high	-186.584
deaths_atr	all-rf	all-c	Africa	POL	mean	-1270.39
deaths_atr	all-rf	all-c	Africa	POL	low	-1687.38
deaths_atr	all-rf	all-c	Africa	POL	high	-853.39
deaths_atr	all-rf	all-c	Africa	ROU	mean	-1651.84
deaths_atr	all-rf	all-c	Africa	ROU	low	-2071.75
deaths_atr	all-rf	all-c	Africa	ROU	high	-1231.93
deaths_atr	all-rf	all-c	Africa	SVK	mean	-381.419
deaths_atr	all-rf	all-c	Africa	SVK	low	-491.911
deaths_atr	all-rf	all-c	Africa	SVK	high	-270.928
deaths_atr	all-rf	all-c	Africa	SVN	mean	-374.519
deaths_atr	all-rf	all-c	Africa	SVN	low	-486.703
deaths_atr	all-rf	all-c	Africa	SVN	high	-262.335
deaths_atr	all-rf	all-c	Africa	ATG	mean	-1.3043
deaths_atr	all-rf	all-c	Africa	ATG	low	-1.6796
deaths_atr	all-rf	all-c	Africa	ATG	high	-0.929011
deaths_atr	all-rf	all-c	Africa	BHS	mean	-2.2229
deaths_atr	all-rf	all-c	Africa	BHS	low	-2.81009
deaths_atr	all-rf	all-c	Africa	BHS	high	-1.6357
deaths_atr	all-rf	all-c	Africa	BLZ	mean	-0.681712
deaths_atr	all-rf	all-c	Africa	BLZ	low	-0.857538
deaths_atr	all-rf	all-c	Africa	BLZ	high	-0.505887
deaths_atr	all-rf	all-c	Africa	BRB	mean	-6.59922
deaths_atr	all-rf	all-c	Africa	BRB	low	-8.43706
deaths_atr	all-rf	all-c	Africa	BRB	high	-4.76138
deaths_atr	all-rf	all-c	Africa	DMA	mean	-0.449375
deaths_atr	all-rf	all-c	Africa	DMA	low	-0.577244
deaths_atr	all-rf	all-c	Africa	DMA	high	-0.321505
deaths_atr	all-rf	all-c	Africa	GRD	mean	-0.401561
deaths_atr	all-rf	all-c	Africa	GRD	low	-0.514257
deaths_atr	all-rf	all-c	Africa	GRD	high	-0.288864
deaths_atr	all-rf	all-c	Africa	GUY	mean	-5.23166
deaths_atr	all-rf	all-c	Africa	GUY	low	-6.70955
deaths_atr	all-rf	all-c	Africa	GUY	high	-3.75377
deaths_atr	all-rf	all-c	Africa	JAM	mean	-8.71423
deaths_atr	all-rf	all-c	Africa	JAM	low	-11.0828
deaths_atr	all-rf	all-c	Africa	JAM	high	-6.34561
deaths_atr	all-rf	all-c	Africa	KNA	mean	-0.383408
deaths_atr	all-rf	all-c	Africa	KNA	low	-0.50634
deaths_atr	all-rf	all-c	Africa	KNA	high	-0.260476
deaths_atr	all-rf	all-c	Africa	LCA	mean	-1.0158
deaths_atr	all-rf	all-c	Africa	LCA	low	-1.28999
deaths_atr	all-rf	all-c	Africa	LCA	high	-0.741607
deaths_atr	all-rf	all-c	Africa	SUR	mean	-8.30135
deaths_atr	all-rf	all-c	Africa	SUR	low	-10.5019
deaths_atr	all-rf	all-c	Africa	SUR	high	-6.10084
deaths_atr	all-rf	all-c	Africa	TTO	mean	-15.5874
deaths_atr	all-rf	all-c	Africa	TTO	low	-19.7958
deaths_atr	all-rf	all-c	Africa	TTO	high	-11.3791
deaths_atr	all-rf	all-c	Africa	VCT	mean	-0.804217
deaths_atr	all-rf	all-c	Africa	VCT	low	-1.01896
deaths_atr	all-rf	all-c	Africa	VCT	high	-0.58947
deaths_atr	all-rf	all-c	Africa	CHN	mean	-29577.7
deaths_atr	all-rf	all-c	Africa	CHN	low	-37920.4
deaths_atr	all-rf	all-c	Africa	CHN	high	-21235
deaths_atr	all-rf	all-c	Africa	FJI	mean	-10.9822
deaths_atr	all-rf	all-c	Africa	FJI	low	-15.1904
deaths_atr	all-rf	all-c	Africa	FJI	high	-6.77397
deaths_atr	all-rf	all-c	Africa	IDN	mean	-4037
deaths_atr	all-rf	all-c	Africa	IDN	low	-5323.5
deaths_atr	all-rf	all-c	Africa	IDN	high	-2750.5
deaths_atr	all-rf	all-c	Africa	KHM	mean	-17.7324
deaths_atr	all-rf	all-c	Africa	KHM	low	-23.7903
deaths_atr	all-rf	all-c	Africa	KHM	high	-11.6745
deaths_atr	all-rf	all-c	Africa	KIR	mean	-0.211436
deaths_atr	all-rf	all-c	Africa	KIR	low	-0.282768
deaths_atr	all-rf	all-c	Africa	KIR	high	-0.140104
deaths_atr	all-rf	all-c	Africa	MNG	mean	-26.6654
deaths_atr	all-rf	all-c	Africa	MNG	low	-35.5713
deaths_atr	all-rf	all-c	Africa	MNG	high	-17.7594
deaths_atr	all-rf	all-c	Africa	MYS	mean	-1031.02
deaths_atr	all-rf	all-c	Africa	MYS	low	-1436.51
deaths_atr	all-rf	all-c	Africa	MYS	high	-625.521
deaths_atr	all-rf	all-c	Africa	PHL	mean	-312.93
deaths_atr	all-rf	all-c	Africa	PHL	low	-410.755
deaths_atr	all-rf	all-c	Africa	PHL	high	-215.106
deaths_atr	all-rf	all-c	Africa	PNG	mean	-3.99755
deaths_atr	all-rf	all-c	Africa	PNG	low	-5.4452
deaths_atr	all-rf	all-c	Africa	PNG	high	-2.5499
deaths_atr	all-rf	all-c	Africa	SLB	mean	-0.427818
deaths_atr	all-rf	all-c	Africa	SLB	low	-0.576361
deaths_atr	all-rf	all-c	Africa	SLB	high	-0.279276
deaths_atr	all-rf	all-c	Africa	THA	mean	-51.7437
deaths_atr	all-rf	all-c	Africa	THA	low	-66.9495
deaths_atr	all-rf	all-c	Africa	THA	high	-36.538
deaths_atr	all-rf	all-c	Africa	VUT	mean	-0.949491
deaths_atr	all-rf	all-c	Africa	VUT	low	-1.28165
deaths_atr	all-rf	all-c	Africa	VUT	high	-0.617337
deaths_atr	all-rf	all-c	Africa	ARG	mean	-39.441
deaths_atr	all-rf	all-c	Africa	ARG	low	-52.9838
deaths_atr	all-rf	all-c	Africa	ARG	high	-25.8981
deaths_atr	all-rf	all-c	Africa	BGD	mean	-1154.52
deaths_atr	all-rf	all-c	Africa	BGD	low	-1584.03
deaths_atr	all-rf	all-c	Africa	BGD	high	-725.015
deaths_atr	all-rf	all-c	Africa	BOL	mean	-0.161698
deaths_atr	all-rf	all-c	Africa	BOL	low	-0.223855
deaths_atr	all-rf	all-c	Africa	BOL	high	-0.0995406
deaths_atr	all-rf	all-c	Africa	BWA	mean	-299.815
deaths_atr	all-rf	all-c	Africa	BWA	low	-392.683
deaths_atr	all-rf	all-c	Africa	BWA	high	-206.947
deaths_atr	all-rf	all-c	Africa	CPV	mean	-14.6601
deaths_atr	all-rf	all-c	Africa	CPV	low	-19.824
deaths_atr	all-rf	all-c	Africa	CPV	high	-9.49618
deaths_atr	all-rf	all-c	Africa	ECU	mean	-0.39896
deaths_atr	all-rf	all-c	Africa	ECU	low	-0.511587
deaths_atr	all-rf	all-c	Africa	ECU	high	-0.286333
deaths_atr	all-rf	all-c	Africa	ETH	mean	-46.5294
deaths_atr	all-rf	all-c	Africa	ETH	low	-65.002
deaths_atr	all-rf	all-c	Africa	ETH	high	-28.0568
deaths_atr	all-rf	all-c	Africa	GAB	mean	-38.392
deaths_atr	all-rf	all-c	Africa	GAB	low	-52.8018
deaths_atr	all-rf	all-c	Africa	GAB	high	-23.9821
deaths_atr	all-rf	all-c	Africa	GHA	mean	-309.294
deaths_atr	all-rf	all-c	Africa	GHA	low	-395.01
deaths_atr	all-rf	all-c	Africa	GHA	high	-223.579
deaths_atr	all-rf	all-c	Africa	GTM	mean	-2.85737
deaths_atr	all-rf	all-c	Africa	GTM	low	-3.58111
deaths_atr	all-rf	all-c	Africa	GTM	high	-2.13363
deaths_atr	all-rf	all-c	Africa	HND	mean	-2.6015
deaths_atr	all-rf	all-c	Africa	HND	low	-3.25943
deaths_atr	all-rf	all-c	Africa	HND	high	-1.94356
deaths_atr	all-rf	all-c	Africa	IND	mean	-6200.41
deaths_atr	all-rf	all-c	Africa	IND	low	-8286.23
deaths_atr	all-rf	all-c	Africa	IND	high	-4114.6
deaths_atr	all-rf	all-c	Africa	IRN	mean	-118.969
deaths_atr	all-rf	all-c	Africa	IRN	low	-159.893
deaths_atr	all-rf	all-c	Africa	IRN	high	-78.0449
deaths_atr	all-rf	all-c	Africa	ISR	mean	-68.8528
deaths_atr	all-rf	all-c	Africa	ISR	low	-89.996
deaths_atr	all-rf	all-c	Africa	ISR	high	-47.7095
deaths_atr	all-rf	all-c	Africa	MDV	mean	-64.7312
deaths_atr	all-rf	all-c	Africa	MDV	low	-83.2212
deaths_atr	all-rf	all-c	Africa	MDV	high	-46.2412
deaths_atr	all-rf	all-c	Africa	MEX	mean	-22.7853
deaths_atr	all-rf	all-c	Africa	MEX	low	-29.6074
deaths_atr	all-rf	all-c	Africa	MEX	high	-15.9632
deaths_atr	all-rf	all-c	Africa	NAM	mean	-362.664
deaths_atr	all-rf	all-c	Africa	NAM	low	-483.099
deaths_atr	all-rf	all-c	Africa	NAM	high	-242.228
deaths_atr	all-rf	all-c	Africa	NIC	mean	-2.37478
deaths_atr	all-rf	all-c	Africa	NIC	low	-2.94404
deaths_atr	all-rf	all-c	Africa	NIC	high	-1.80552
deaths_atr	all-rf	all-c	Africa	NPL	mean	-22.5322
deaths_atr	all-rf	all-c	Africa	NPL	low	-31.5908
deaths_atr	all-rf	all-c	Africa	NPL	high	-13.4737
deaths_atr	all-rf	all-c	Africa	PAK	mean	-163.223
deaths_atr	all-rf	all-c	Africa	PAK	low	-243.04
deaths_atr	all-rf	all-c	Africa	PAK	high	-83.4049
deaths_atr	all-rf	all-c	Africa	PAN	mean	-5.32319
deaths_atr	all-rf	all-c	Africa	PAN	low	-6.65512
deaths_atr	all-rf	all-c	Africa	PAN	high	-3.99127
deaths_atr	all-rf	all-c	Africa	PER	mean	-0.638501
deaths_atr	all-rf	all-c	Africa	PER	low	-0.81001
deaths_atr	all-rf	all-c	Africa	PER	high	-0.466992
deaths_atr	all-rf	all-c	Africa	PRY	mean	-1.34666
deaths_atr	all-rf	all-c	Africa	PRY	low	-1.80678
deaths_atr	all-rf	all-c	Africa	PRY	high	-0.886547
deaths_atr	all-rf	all-c	Africa	RWA	mean	-206.257
deaths_atr	all-rf	all-c	Africa	RWA	low	-262.836
deaths_atr	all-rf	all-c	Africa	RWA	high	-149.679
deaths_atr	all-rf	all-c	Africa	SLV	mean	-8.31687
deaths_atr	all-rf	all-c	Africa	SLV	low	-11.2906
deaths_atr	all-rf	all-c	Africa	SLV	high	-5.34318
deaths_atr	all-rf	all-c	Africa	SWZ	mean	-165.069
deaths_atr	all-rf	all-c	Africa	SWZ	low	-219.032
deaths_atr	all-rf	all-c	Africa	SWZ	high	-111.106
deaths_atr	all-rf	all-c	Africa	TUR	mean	-731.014
deaths_atr	all-rf	all-c	Africa	TUR	low	-972.925
deaths_atr	all-rf	all-c	Africa	TUR	high	-489.104
deaths_atr	all-rf	all-c	Africa	VEN	mean	-5.13358
deaths_atr	all-rf	all-c	Africa	VEN	low	-7.04358
deaths_atr	all-rf	all-c	Africa	VEN	high	-3.22357
deaths_atr	all-rf	all-c	Africa	ZAF	mean	-856.488
deaths_atr	all-rf	all-c	Africa	ZAF	low	-1194.71
deaths_atr	all-rf	all-c	Africa	ZAF	high	-518.27
deaths_atr	all-rf	all-c	Africa	ZWE	mean	-41.212
deaths_atr	all-rf	all-c	Africa	ZWE	low	-55.4201
deaths_atr	all-rf	all-c	Africa	ZWE	high	-27.0039
deaths_atr	all-rf	all-c	Africa	AUS	mean	-182.939
deaths_atr	all-rf	all-c	Africa	AUS	low	-225.785
deaths_atr	all-rf	all-c	Africa	AUS	high	-140.094
deaths_atr	all-rf	all-c	Africa	JPN	mean	-869.988
deaths_atr	all-rf	all-c	Africa	JPN	low	-1109.53
deaths_atr	all-rf	all-c	Africa	JPN	high	-630.441
deaths_atr	all-rf	all-c	Africa	KOR	mean	-105.563
deaths_atr	all-rf	all-c	Africa	KOR	low	-136.563
deaths_atr	all-rf	all-c	Africa	KOR	high	-74.5635
deaths_atr	all-rf	all-c	Africa	NZL	mean	-43.9155
deaths_atr	all-rf	all-c	Africa	NZL	low	-55.3249
deaths_atr	all-rf	all-c	Africa	NZL	high	-32.5061
deaths_atr	all-rf	all-c	Africa	ALB	mean	-45.8359
deaths_atr	all-rf	all-c	Africa	ALB	low	-59.1581
deaths_atr	all-rf	all-c	Africa	ALB	high	-32.5137
deaths_atr	all-rf	all-c	Africa	ARM	mean	-49.4749
deaths_atr	all-rf	all-c	Africa	ARM	low	-67.6413
deaths_atr	all-rf	all-c	Africa	ARM	high	-31.3085
deaths_atr	all-rf	all-c	Africa	AZE	mean	-95.9574
deaths_atr	all-rf	all-c	Africa	AZE	low	-136.059
deaths_atr	all-rf	all-c	Africa	AZE	high	-55.8561
deaths_atr	all-rf	all-c	Africa	BIH	mean	-136.667
deaths_atr	all-rf	all-c	Africa	BIH	low	-175.031
deaths_atr	all-rf	all-c	Africa	BIH	high	-98.3032
deaths_atr	all-rf	all-c	Africa	BLR	mean	-751.2
deaths_atr	all-rf	all-c	Africa	BLR	low	-1027.63
deaths_atr	all-rf	all-c	Africa	BLR	high	-474.774
deaths_atr	all-rf	all-c	Africa	GEO	mean	-102.153
deaths_atr	all-rf	all-c	Africa	GEO	low	-137.155
deaths_atr	all-rf	all-c	Africa	GEO	high	-67.1504
deaths_atr	all-rf	all-c	Africa	KAZ	mean	-113.38
deaths_atr	all-rf	all-c	Africa	KAZ	low	-147.577
deaths_atr	all-rf	all-c	Africa	KAZ	high	-79.1828
deaths_atr	all-rf	all-c	Africa	KGZ	mean	-35.8586
deaths_atr	all-rf	all-c	Africa	KGZ	low	-46.7248
deaths_atr	all-rf	all-c	Africa	KGZ	high	-24.9923
deaths_atr	all-rf	all-c	Africa	MDA	mean	-53.8569
deaths_atr	all-rf	all-c	Africa	MDA	low	-72.7265
deaths_atr	all-rf	all-c	Africa	MDA	high	-34.9873
deaths_atr	all-rf	all-c	Africa	MKD	mean	-53.2465
deaths_atr	all-rf	all-c	Africa	MKD	low	-70.6001
deaths_atr	all-rf	all-c	Africa	MKD	high	-35.8929
deaths_atr	all-rf	all-c	Africa	MNE	mean	-32.4643
deaths_atr	all-rf	all-c	Africa	MNE	low	-42.2288
deaths_atr	all-rf	all-c	Africa	MNE	high	-22.6999
deaths_atr	all-rf	all-c	Africa	RUS	mean	-13561.6
deaths_atr	all-rf	all-c	Africa	RUS	low	-18155.1
deaths_atr	all-rf	all-c	Africa	RUS	high	-8968.13
deaths_atr	all-rf	all-c	Africa	SRB	mean	-211.089
deaths_atr	all-rf	all-c	Africa	SRB	low	-278.499
deaths_atr	all-rf	all-c	Africa	SRB	high	-143.679
deaths_atr	all-rf	all-c	Africa	UKR	mean	-1875.8
deaths_atr	all-rf	all-c	Africa	UKR	low	-2601.49
deaths_atr	all-rf	all-c	Africa	UKR	high	-1150.1
deaths_atr	all-rf	all-c	Africa	AUT	mean	-472.978
deaths_atr	all-rf	all-c	Africa	AUT	low	-598.539
deaths_atr	all-rf	all-c	Africa	AUT	high	-347.417
deaths_atr	all-rf	all-c	Africa	BEL	mean	-1219.38
deaths_atr	all-rf	all-c	Africa	BEL	low	-1579.95
deaths_atr	all-rf	all-c	Africa	BEL	high	-858.814
deaths_atr	all-rf	all-c	Africa	CHE	mean	-695.474
deaths_atr	all-rf	all-c	Africa	CHE	low	-871.386
deaths_atr	all-rf	all-c	Africa	CHE	high	-519.562
deaths_atr	all-rf	all-c	Africa	CYP	mean	-30.053
deaths_atr	all-rf	all-c	Africa	CYP	low	-37.2795
deaths_atr	all-rf	all-c	Africa	CYP	high	-22.8265
deaths_atr	all-rf	all-c	Africa	DEU	mean	-5582
deaths_atr	all-rf	all-c	Africa	DEU	low	-7135.94
deaths_atr	all-rf	all-c	Africa	DEU	high	-4028.06
deaths_atr	all-rf	all-c	Africa	DNK	mean	-466.663
deaths_atr	all-rf	all-c	Africa	DNK	low	-614.419
deaths_atr	all-rf	all-c	Africa	DNK	high	-318.908
deaths_atr	all-rf	all-c	Africa	ESP	mean	-1677.26
deaths_atr	all-rf	all-c	Africa	ESP	low	-2121.29
deaths_atr	all-rf	all-c	Africa	ESP	high	-1233.23
deaths_atr	all-rf	all-c	Africa	FIN	mean	-432.738
deaths_atr	all-rf	all-c	Africa	FIN	low	-560.829
deaths_atr	all-rf	all-c	Africa	FIN	high	-304.646
deaths_atr	all-rf	all-c	Africa	FRA	mean	-6233.06
deaths_atr	all-rf	all-c	Africa	FRA	low	-7900.25
deaths_atr	all-rf	all-c	Africa	FRA	high	-4565.87
deaths_atr	all-rf	all-c	Africa	GBR	mean	-6155.94
deaths_atr	all-rf	all-c	Africa	GBR	low	-8037.4
deaths_atr	all-rf	all-c	Africa	GBR	high	-4274.48
deaths_atr	all-rf	all-c	Africa	GRC	mean	-386.803
deaths_atr	all-rf	all-c	Africa	GRC	low	-495.124
deaths_atr	all-rf	all-c	Africa	GRC	high	-278.481
deaths_atr	all-rf	all-c	Africa	IRL	mean	-390.272
deaths_atr	all-rf	all-c	Africa	IRL	low	-516.571
deaths_atr	all-rf	all-c	Africa	IRL	high	-263.972
deaths_atr	all-rf	all-c	Africa	ISL	mean	-19.5469
deaths_atr	all-rf	all-c	Africa	ISL	low	-25.219
deaths_atr	all-rf	all-c	Africa	ISL	high	-13.8747
deaths_atr	all-rf	all-c	Africa	ITA	mean	-3127.85
deaths_atr	all-rf	all-c	Africa	ITA	low	-3979.15
deaths_atr	all-rf	all-c	Africa	ITA	high	-2276.56
deaths_atr	all-rf	all-c	Africa	LUX	mean	-62.1333
deaths_atr	all-rf	all-c	Africa	LUX	low	-79.2363
deaths_atr	all-rf	all-c	Africa	LUX	high	-45.0304
deaths_atr	all-rf	all-c	Africa	NLD	mean	-3331.1
deaths_atr	all-rf	all-c	Africa	NLD	low	-4493.81
deaths_atr	all-rf	all-c	Africa	NLD	high	-2168.4
deaths_atr	all-rf	all-c	Africa	NOR	mean	-263.142
deaths_atr	all-rf	all-c	Africa	NOR	low	-355.088
deaths_atr	all-rf	all-c	Africa	NOR	high	-171.195
deaths_atr	all-rf	all-c	Africa	PRT	mean	-975.439
deaths_atr	all-rf	all-c	Africa	PRT	low	-1314.52
deaths_atr	all-rf	all-c	Africa	PRT	high	-636.362
deaths_atr	all-rf	all-c	Africa	SWE	mean	-968.242
deaths_atr	all-rf	all-c	Africa	SWE	low	-1237.35
deaths_atr	all-rf	all-c	Africa	SWE	high	-699.131
deaths_atr	all-rf	all-c	Africa	MLT	mean	-48.0071
deaths_atr	all-rf	all-c	Africa	MLT	low	-62.603
deaths_atr	all-rf	all-c	Africa	MLT	high	-33.4112
deaths_atr	all-rf	all-c	Africa	AFG	mean	-40.6566
deaths_atr	all-rf	all-c	Africa	AFG	low	-53.9706
deaths_atr	all-rf	all-c	Africa	AFG	high	-27.3426
deaths_atr	all-rf	all-c	Africa	BDI	mean	-40.0422
deaths_atr	all-rf	all-c	Africa	BDI	low	-52.7871
deaths_atr	all-rf	all-c	Africa	BDI	high	-27.2973
deaths_atr	all-rf	all-c	Africa	BFA	mean	-43.2382
deaths_atr	all-rf	all-c	Africa	BFA	low	-59.5497
deaths_atr	all-rf	all-c	Africa	BFA	high	-26.9267
deaths_atr	all-rf	all-c	Africa	CAF	mean	-0.750365
deaths_atr	all-rf	all-c	Africa	CAF	low	-1.02165
deaths_atr	all-rf	all-c	Africa	CAF	high	-0.47908
deaths_atr	all-rf	all-c	Africa	CMR	mean	-23.0536
deaths_atr	all-rf	all-c	Africa	CMR	low	-32.0293
deaths_atr	all-rf	all-c	Africa	CMR	high	-14.0778
deaths_atr	all-rf	all-c	Africa	COD	mean	-61.7052
deaths_atr	all-rf	all-c	Africa	COD	low	-81.3499
deaths_atr	all-rf	all-c	Africa	COD	high	-42.0605
deaths_atr	all-rf	all-c	Africa	COG	mean	-64.6967
deaths_atr	all-rf	all-c	Africa	COG	low	-87.8254
deaths_atr	all-rf	all-c	Africa	COG	high	-41.5679
deaths_atr	all-rf	all-c	Africa	GMB	mean	-19.3539
deaths_atr	all-rf	all-c	Africa	GMB	low	-24.189
deaths_atr	all-rf	all-c	Africa	GMB	high	-14.5188
deaths_atr	all-rf	all-c	Africa	MLI	mean	-104.579
deaths_atr	all-rf	all-c	Africa	MLI	low	-134.875
deaths_atr	all-rf	all-c	Africa	MLI	high	-74.2822
deaths_atr	all-rf	all-c	Africa	NER	mean	-112.673
deaths_atr	all-rf	all-c	Africa	NER	low	-155.43
deaths_atr	all-rf	all-c	Africa	NER	high	-69.9169
deaths_atr	all-rf	all-c	Africa	NGA	mean	-181.562
deaths_atr	all-rf	all-c	Africa	NGA	low	-243.867
deaths_atr	all-rf	all-c	Africa	NGA	high	-119.257
deaths_atr	all-rf	all-c	Africa	CAN	mean	-1324.37
deaths_atr	all-rf	all-c	Africa	CAN	low	-1785.67
deaths_atr	all-rf	all-c	Africa	CAN	high	-863.071
deaths_atr	all-rf	all-c	Africa	CHL	mean	-86.0697
deaths_atr	all-rf	all-c	Africa	CHL	low	-117.699
deaths_atr	all-rf	all-c	Africa	CHL	high	-54.4403
deaths_atr	all-rf	all-c	Africa	MUS	mean	-211.315
deaths_atr	all-rf	all-c	Africa	MUS	low	-287.289
deaths_atr	all-rf	all-c	Africa	MUS	high	-135.34
deaths_atr	all-rf	all-c	Africa	SYC	mean	-26.1482
deaths_atr	all-rf	all-c	Africa	SYC	low	-35.7943
deaths_atr	all-rf	all-c	Africa	SYC	high	-16.5021
deaths_atr	all-rf	all-c	Africa	URY	mean	-25.4491
deaths_atr	all-rf	all-c	Africa	URY	low	-31.7598
deaths_atr	all-rf	all-c	Africa	URY	high	-19.1384
deaths_atr	all-rf	all-c	Africa	USA	mean	-2818.84
deaths_atr	all-rf	all-c	Africa	USA	low	-3633.53
deaths_atr	all-rf	all-c	Africa	USA	high	-2004.16
deaths_atr	all-rf	all-c	Africa	BEN	mean	-42.2289
deaths_atr	all-rf	all-c	Africa	BEN	low	-52.5509
deaths_atr	all-rf	all-c	Africa	BEN	high	-31.9068
deaths_atr	all-rf	all-c	Africa	GIN	mean	-35.8518
deaths_atr	all-rf	all-c	Africa	GIN	low	-45.6851
deaths_atr	all-rf	all-c	Africa	GIN	high	-26.0185
deaths_atr	all-rf	all-c	Africa	MDG	mean	-28.5218
deaths_atr	all-rf	all-c	Africa	MDG	low	-39.8083
deaths_atr	all-rf	all-c	Africa	MDG	high	-17.2353
deaths_atr	all-rf	all-c	Africa	MWI	mean	-45.0298
deaths_atr	all-rf	all-c	Africa	MWI	low	-61.3317
deaths_atr	all-rf	all-c	Africa	MWI	high	-28.7279
deaths_atr	all-rf	all-c	Africa	SEN	mean	-141.74
deaths_atr	all-rf	all-c	Africa	SEN	low	-192.121
deaths_atr	all-rf	all-c	Africa	SEN	high	-91.358
deaths_atr	all-rf	all-c	Africa	SLE	mean	-6.3288
deaths_atr	all-rf	all-c	Africa	SLE	low	-7.98537
deaths_atr	all-rf	all-c	Africa	SLE	high	-4.67222
deaths_atr	all-rf	all-c	Africa	STP	mean	-1.23967
deaths_atr	all-rf	all-c	Africa	STP	low	-1.76404
deaths_atr	all-rf	all-c	Africa	STP	high	-0.715293
deaths_atr	all-rf	all-c	Africa	TGO	mean	-32.0665
deaths_atr	all-rf	all-c	Africa	TGO	low	-40.9337
deaths_atr	all-rf	all-c	Africa	TGO	high	-23.1993
deaths_atr	all-rf	all-c	Africa	TZA	mean	-233.727
deaths_atr	all-rf	all-c	Africa	TZA	low	-305.173
deaths_atr	all-rf	all-c	Africa	TZA	high	-162.282
deaths_atr	all-rf	all-c	Africa	UGA	mean	-312.187
deaths_atr	all-rf	all-c	Africa	UGA	low	-390.004
deaths_atr	all-rf	all-c	Africa	UGA	high	-234.371
deaths_atr	all-rf	all-c	Africa	ZMB	mean	-128.272
deaths_atr	all-rf	all-c	Africa	ZMB	low	-171.913
deaths_atr	all-rf	all-c	Africa	ZMB	high	-84.6311
deaths_atr	all-rf	all-c	Africa	BRA	mean	-105.027
deaths_atr	all-rf	all-c	Africa	BRA	low	-133.488
deaths_atr	all-rf	all-c	Africa	BRA	high	-76.5673
deaths_atr	all-rf	all-c	Africa	COL	mean	-12.9825
deaths_atr	all-rf	all-c	Africa	COL	low	-16.0788
deaths_atr	all-rf	all-c	Africa	COL	high	-9.88621
deaths_atr	all-rf	all-c	Africa	CRI	mean	-5.81951
deaths_atr	all-rf	all-c	Africa	CRI	low	-7.31535
deaths_atr	all-rf	all-c	Africa	CRI	high	-4.32367
deaths_atr	all-rf	all-c	Africa	LKA	mean	-167.168
deaths_atr	all-rf	all-c	Africa	LKA	low	-221.363
deaths_atr	all-rf	all-c	Africa	LKA	high	-112.972
deaths_atr	all-rf	all-c	Africa	KEN	mean	-411.943
deaths_atr	all-rf	all-c	Africa	KEN	low	-566.367
deaths_atr	all-rf	all-c	Africa	KEN	high	-257.518
deaths_atr	all-rf	all-c	Africa	CUB	mean	-15.7055
deaths_atr	all-rf	all-c	Africa	CUB	low	-19.6882
deaths_atr	all-rf	all-c	Africa	CUB	high	-11.7228
deaths_atr	all-rf	all-c	Northern Africa	World	mean	-55514.4
deaths_atr	all-rf	all-c	Northern Africa	World	low	-71388.6
deaths_atr	all-rf	all-c	Northern Africa	World	high	-39640.3
deaths_atr	all-rf	all-c	Northern Africa	Africa	mean	-2955.06
deaths_atr	all-rf	all-c	Northern Africa	Africa	low	-3821.81
deaths_atr	all-rf	all-c	Northern Africa	Africa	high	-2088.3
deaths_atr	all-rf	all-c	Northern Africa	Northern Africa	mean	-2240.16
deaths_atr	all-rf	all-c	Northern Africa	Northern Africa	low	-2898.85
deaths_atr	all-rf	all-c	Northern Africa	Northern Africa	high	-1581.46
deaths_atr	all-rf	all-c	Northern Africa	Sub-Saharan Africa	mean	-714.898
deaths_atr	all-rf	all-c	Northern Africa	Sub-Saharan Africa	low	-922.957
deaths_atr	all-rf	all-c	Northern Africa	Sub-Saharan Africa	high	-506.84
deaths_atr	all-rf	all-c	Northern Africa	Americas	mean	-1777.38
deaths_atr	all-rf	all-c	Northern Africa	Americas	low	-2320.08
deaths_atr	all-rf	all-c	Northern Africa	Americas	high	-1234.69
deaths_atr	all-rf	all-c	Northern Africa	Latin America and the Caribbean	mean	-196.114
deaths_atr	all-rf	all-c	Northern Africa	Latin America and the Caribbean	low	-246.048
deaths_atr	all-rf	all-c	Northern Africa	Latin America and the Caribbean	high	-146.181
deaths_atr	all-rf	all-c	Northern Africa	Northern America	mean	-1581.27
deaths_atr	all-rf	all-c	Northern Africa	Northern America	low	-2074.03
deaths_atr	all-rf	all-c	Northern Africa	Northern America	high	-1088.51
deaths_atr	all-rf	all-c	Northern Africa	Asia	mean	-18930.9
deaths_atr	all-rf	all-c	Northern Africa	Asia	low	-24665.3
deaths_atr	all-rf	all-c	Northern Africa	Asia	high	-13196.4
deaths_atr	all-rf	all-c	Northern Africa	Central Asia	mean	-53.5085
deaths_atr	all-rf	all-c	Northern Africa	Central Asia	low	-71.5902
deaths_atr	all-rf	all-c	Northern Africa	Central Asia	high	-35.4268
deaths_atr	all-rf	all-c	Northern Africa	Eastern Asia	mean	-10091
deaths_atr	all-rf	all-c	Northern Africa	Eastern Asia	low	-13020.2
deaths_atr	all-rf	all-c	Northern Africa	Eastern Asia	high	-7161.81
deaths_atr	all-rf	all-c	Northern Africa	South-eastern Asia	mean	-3933.72
deaths_atr	all-rf	all-c	Northern Africa	South-eastern Asia	low	-5168.96
deaths_atr	all-rf	all-c	Northern Africa	South-eastern Asia	high	-2698.48
deaths_atr	all-rf	all-c	Northern Africa	Southern Asia	mean	-1333.83
deaths_atr	all-rf	all-c	Northern Africa	Southern Asia	low	-1854.61
deaths_atr	all-rf	all-c	Northern Africa	Southern Asia	high	-813.062
deaths_atr	all-rf	all-c	Northern Africa	Western Asia	mean	-3518.8
deaths_atr	all-rf	all-c	Northern Africa	Western Asia	low	-4549.99
deaths_atr	all-rf	all-c	Northern Africa	Western Asia	high	-2487.61
deaths_atr	all-rf	all-c	Northern Africa	Europe	mean	-31710
deaths_atr	all-rf	all-c	Northern Africa	Europe	low	-40407.3
deaths_atr	all-rf	all-c	Northern Africa	Europe	high	-23012.7
deaths_atr	all-rf	all-c	Northern Africa	Eastern Europe	mean	-15093.8
deaths_atr	all-rf	all-c	Northern Africa	Eastern Europe	low	-19835.7
deaths_atr	all-rf	all-c	Northern Africa	Eastern Europe	high	-10351.9
deaths_atr	all-rf	all-c	Northern Africa	Northern Europe	mean	-4743.36
deaths_atr	all-rf	all-c	Northern Africa	Northern Europe	low	-5922.03
deaths_atr	all-rf	all-c	Northern Africa	Northern Europe	high	-3564.69
deaths_atr	all-rf	all-c	Northern Africa	Southern Europe	mean	-3291.31
deaths_atr	all-rf	all-c	Northern Africa	Southern Europe	low	-4092.39
deaths_atr	all-rf	all-c	Northern Africa	Southern Europe	high	-2490.22
deaths_atr	all-rf	all-c	Northern Africa	Western Europe	mean	-8581.58
deaths_atr	all-rf	all-c	Northern Africa	Western Europe	low	-10557.2
deaths_atr	all-rf	all-c	Northern Africa	Western Europe	high	-6605.95
deaths_atr	all-rf	all-c	Northern Africa	Oceania	mean	-141.11
deaths_atr	all-rf	all-c	Northern Africa	Oceania	low	-174.033
deaths_atr	all-rf	all-c	Northern Africa	Oceania	high	-108.188
deaths_atr	all-rf	all-c	Northern Africa	Australia and New Zealand	mean	-134.868
deaths_atr	all-rf	all-c	Northern Africa	Australia and New Zealand	low	-165.409
deaths_atr	all-rf	all-c	Northern Africa	Australia and New Zealand	high	-104.328
deaths_atr	all-rf	all-c	Northern Africa	Melanesia	mean	-6.16759
deaths_atr	all-rf	all-c	Northern Africa	Melanesia	low	-8.52341
deaths_atr	all-rf	all-c	Northern Africa	Melanesia	high	-3.81176
deaths_atr	all-rf	all-c	Northern Africa	Micronesia	mean	-0.0742526
deaths_atr	all-rf	all-c	Northern Africa	Micronesia	low	-0.100576
deaths_atr	all-rf	all-c	Northern Africa	Micronesia	high	-0.0479288
deaths_atr	all-rf	all-c	Northern Africa	COM	mean	-0.404978
deaths_atr	all-rf	all-c	Northern Africa	COM	low	-0.507712
deaths_atr	all-rf	all-c	Northern Africa	COM	high	-0.302243
deaths_atr	all-rf	all-c	Northern Africa	DJI	mean	-19.2247
deaths_atr	all-rf	all-c	Northern Africa	DJI	low	-26.3867
deaths_atr	all-rf	all-c	Northern Africa	DJI	high	-12.0627
deaths_atr	all-rf	all-c	Northern Africa	DZA	mean	-264.901
deaths_atr	all-rf	all-c	Northern Africa	DZA	low	-363.324
deaths_atr	all-rf	all-c	Northern Africa	DZA	high	-166.477
deaths_atr	all-rf	all-c	Northern Africa	EGY	mean	18.0586
deaths_atr	all-rf	all-c	Northern Africa	EGY	low	1.06248
deaths_atr	all-rf	all-c	Northern Africa	EGY	high	35.0548
deaths_atr	all-rf	all-c	Northern Africa	JOR	mean	-232.698
deaths_atr	all-rf	all-c	Northern Africa	JOR	low	-304.43
deaths_atr	all-rf	all-c	Northern Africa	JOR	high	-160.965
deaths_atr	all-rf	all-c	Northern Africa	KWT	mean	-253.358
deaths_atr	all-rf	all-c	Northern Africa	KWT	low	-330.667
deaths_atr	all-rf	all-c	Northern Africa	KWT	high	-176.049
deaths_atr	all-rf	all-c	Northern Africa	LBN	mean	-343.558
deaths_atr	all-rf	all-c	Northern Africa	LBN	low	-418.736
deaths_atr	all-rf	all-c	Northern Africa	LBN	high	-268.38
deaths_atr	all-rf	all-c	Northern Africa	LBY	mean	-906.726
deaths_atr	all-rf	all-c	Northern Africa	LBY	low	-1139.35
deaths_atr	all-rf	all-c	Northern Africa	LBY	high	-674.104
deaths_atr	all-rf	all-c	Northern Africa	MAR	mean	-738.424
deaths_atr	all-rf	all-c	Northern Africa	MAR	low	-964.386
deaths_atr	all-rf	all-c	Northern Africa	MAR	high	-512.462
deaths_atr	all-rf	all-c	Northern Africa	MRT	mean	-230.03
deaths_atr	all-rf	all-c	Northern Africa	MRT	low	-286.185
deaths_atr	all-rf	all-c	Northern Africa	MRT	high	-173.875
deaths_atr	all-rf	all-c	Northern Africa	OMN	mean	-602.064
deaths_atr	all-rf	all-c	Northern Africa	OMN	low	-844.555
deaths_atr	all-rf	all-c	Northern Africa	OMN	high	-359.573
deaths_atr	all-rf	all-c	Northern Africa	SAU	mean	-1148.41
deaths_atr	all-rf	all-c	Northern Africa	SAU	low	-1441.85
deaths_atr	all-rf	all-c	Northern Africa	SAU	high	-854.967
deaths_atr	all-rf	all-c	Northern Africa	SYR	mean	-228.246
deaths_atr	all-rf	all-c	Northern Africa	SYR	low	-298.188
deaths_atr	all-rf	all-c	Northern Africa	SYR	high	-158.304
deaths_atr	all-rf	all-c	Northern Africa	TUN	mean	-348.165
deaths_atr	all-rf	all-c	Northern Africa	TUN	low	-432.855
deaths_atr	all-rf	all-c	Northern Africa	TUN	high	-263.476
deaths_atr	all-rf	all-c	Northern Africa	YEM	mean	-97.5155
deaths_atr	all-rf	all-c	Northern Africa	YEM	low	-129.753
deaths_atr	all-rf	all-c	Northern Africa	YEM	high	-65.2783
deaths_atr	all-rf	all-c	Northern Africa	BGR	mean	-427.121
deaths_atr	all-rf	all-c	Northern Africa	BGR	low	-532.944
deaths_atr	all-rf	all-c	Northern Africa	BGR	high	-321.298
deaths_atr	all-rf	all-c	Northern Africa	CZE	mean	-383.311
deaths_atr	all-rf	all-c	Northern Africa	CZE	low	-468.164
deaths_atr	all-rf	all-c	Northern Africa	CZE	high	-298.459
deaths_atr	all-rf	all-c	Northern Africa	EST	mean	-63.4299
deaths_atr	all-rf	all-c	Northern Africa	EST	low	-78.6831
deaths_atr	all-rf	all-c	Northern Africa	EST	high	-48.1767
deaths_atr	all-rf	all-c	Northern Africa	HRV	mean	-274.194
deaths_atr	all-rf	all-c	Northern Africa	HRV	low	-338.409
deaths_atr	all-rf	all-c	Northern Africa	HRV	high	-209.979
deaths_atr	all-rf	all-c	Northern Africa	HUN	mean	-97.1239
deaths_atr	all-rf	all-c	Northern Africa	HUN	low	-121.999
deaths_atr	all-rf	all-c	Northern Africa	HUN	high	-72.2486
deaths_atr	all-rf	all-c	Northern Africa	LTU	mean	-333.176
deaths_atr	all-rf	all-c	Northern Africa	LTU	low	-440.327
deaths_atr	all-rf	all-c	Northern Africa	LTU	high	-226.025
deaths_atr	all-rf	all-c	Northern Africa	LVA	mean	-165.251
deaths_atr	all-rf	all-c	Northern Africa	LVA	low	-203.908
deaths_atr	all-rf	all-c	Northern Africa	LVA	high	-126.594
deaths_atr	all-rf	all-c	Northern Africa	POL	mean	-520.781
deaths_atr	all-rf	all-c	Northern Africa	POL	low	-648.43
deaths_atr	all-rf	all-c	Northern Africa	POL	high	-393.133
deaths_atr	all-rf	all-c	Northern Africa	ROU	mean	-1098.87
deaths_atr	all-rf	all-c	Northern Africa	ROU	low	-1343.1
deaths_atr	all-rf	all-c	Northern Africa	ROU	high	-854.629
deaths_atr	all-rf	all-c	Northern Africa	SVK	mean	-186.557
deaths_atr	all-rf	all-c	Northern Africa	SVK	low	-229.01
deaths_atr	all-rf	all-c	Northern Africa	SVK	high	-144.104
deaths_atr	all-rf	all-c	Northern Africa	SVN	mean	-327.665
deaths_atr	all-rf	all-c	Northern Africa	SVN	low	-425.862
deaths_atr	all-rf	all-c	Northern Africa	SVN	high	-229.468
deaths_atr	all-rf	all-c	Northern Africa	ATG	mean	-0.522818
deaths_atr	all-rf	all-c	Northern Africa	ATG	low	-0.662444
deaths_atr	all-rf	all-c	Northern Africa	ATG	high	-0.383193
deaths_atr	all-rf	all-c	Northern Africa	BHS	mean	-1.32339
deaths_atr	all-rf	all-c	Northern Africa	BHS	low	-1.65875
deaths_atr	all-rf	all-c	Northern Africa	BHS	high	-0.988036
deaths_atr	all-rf	all-c	Northern Africa	BLZ	mean	-0.376862
deaths_atr	all-rf	all-c	Northern Africa	BLZ	low	-0.46967
deaths_atr	all-rf	all-c	Northern Africa	BLZ	high	-0.284054
deaths_atr	all-rf	all-c	Northern Africa	BRB	mean	-2.24332
deaths_atr	all-rf	all-c	Northern Africa	BRB	low	-2.78624
deaths_atr	all-rf	all-c	Northern Africa	BRB	high	-1.70039
deaths_atr	all-rf	all-c	Northern Africa	DMA	mean	-0.266183
deaths_atr	all-rf	all-c	Northern Africa	DMA	low	-0.330474
deaths_atr	all-rf	all-c	Northern Africa	DMA	high	-0.201892
deaths_atr	all-rf	all-c	Northern Africa	GRD	mean	-0.262145
deaths_atr	all-rf	all-c	Northern Africa	GRD	low	-0.328972
deaths_atr	all-rf	all-c	Northern Africa	GRD	high	-0.195317
deaths_atr	all-rf	all-c	Northern Africa	GUY	mean	-2.11468
deaths_atr	all-rf	all-c	Northern Africa	GUY	low	-2.64779
deaths_atr	all-rf	all-c	Northern Africa	GUY	high	-1.58158
deaths_atr	all-rf	all-c	Northern Africa	JAM	mean	-5.35093
deaths_atr	all-rf	all-c	Northern Africa	JAM	low	-6.67866
deaths_atr	all-rf	all-c	Northern Africa	JAM	high	-4.02319
deaths_atr	all-rf	all-c	Northern Africa	KNA	mean	-0.146381
deaths_atr	all-rf	all-c	Northern Africa	KNA	low	-0.184773
deaths_atr	all-rf	all-c	Northern Africa	KNA	high	-0.107989
deaths_atr	all-rf	all-c	Northern Africa	LCA	mean	-0.509805
deaths_atr	all-rf	all-c	Northern Africa	LCA	low	-0.635432
deaths_atr	all-rf	all-c	Northern Africa	LCA	high	-0.384178
deaths_atr	all-rf	all-c	Northern Africa	SUR	mean	-5.18362
deaths_atr	all-rf	all-c	Northern Africa	SUR	low	-6.50054
deaths_atr	all-rf	all-c	Northern Africa	SUR	high	-3.86671
deaths_atr	all-rf	all-c	Northern Africa	TTO	mean	-6.22551
deaths_atr	all-rf	all-c	Northern Africa	TTO	low	-7.77705
deaths_atr	all-rf	all-c	Northern Africa	TTO	high	-4.67396
deaths_atr	all-rf	all-c	Northern Africa	VCT	mean	-0.255535
deaths_atr	all-rf	all-c	Northern Africa	VCT	low	-0.316985
deaths_atr	all-rf	all-c	Northern Africa	VCT	high	-0.194085
deaths_atr	all-rf	all-c	Northern Africa	CHN	mean	-9904.87
deaths_atr	all-rf	all-c	Northern Africa	CHN	low	-12788.2
deaths_atr	all-rf	all-c	Northern Africa	CHN	high	-7021.52
deaths_atr	all-rf	all-c	Northern Africa	FJI	mean	-3.77421
deaths_atr	all-rf	all-c	Northern Africa	FJI	low	-5.2999
deaths_atr	all-rf	all-c	Northern Africa	FJI	high	-2.24852
deaths_atr	all-rf	all-c	Northern Africa	IDN	mean	-3273.75
deaths_atr	all-rf	all-c	Northern Africa	IDN	low	-4288.88
deaths_atr	all-rf	all-c	Northern Africa	IDN	high	-2258.62
deaths_atr	all-rf	all-c	Northern Africa	KHM	mean	-11.3424
deaths_atr	all-rf	all-c	Northern Africa	KHM	low	-15.1971
deaths_atr	all-rf	all-c	Northern Africa	KHM	high	-7.48779
deaths_atr	all-rf	all-c	Northern Africa	KIR	mean	-0.0742526
deaths_atr	all-rf	all-c	Northern Africa	KIR	low	-0.100576
deaths_atr	all-rf	all-c	Northern Africa	KIR	high	-0.0479288
deaths_atr	all-rf	all-c	Northern Africa	MNG	mean	-21.2776
deaths_atr	all-rf	all-c	Northern Africa	MNG	low	-28.5449
deaths_atr	all-rf	all-c	Northern Africa	MNG	high	-14.0104
deaths_atr	all-rf	all-c	Northern Africa	MYS	mean	-391.347
deaths_atr	all-rf	all-c	Northern Africa	MYS	low	-530.183
deaths_atr	all-rf	all-c	Northern Africa	MYS	high	-252.512
deaths_atr	all-rf	all-c	Northern Africa	PHL	mean	-235.326
deaths_atr	all-rf	all-c	Northern Africa	PHL	low	-307.068
deaths_atr	all-rf	all-c	Northern Africa	PHL	high	-163.584
deaths_atr	all-rf	all-c	Northern Africa	PNG	mean	-1.86004
deaths_atr	all-rf	all-c	Northern Africa	PNG	low	-2.51333
deaths_atr	all-rf	all-c	Northern Africa	PNG	high	-1.20676
deaths_atr	all-rf	all-c	Northern Africa	SLB	mean	-0.151168
deaths_atr	all-rf	all-c	Northern Africa	SLB	low	-0.200694
deaths_atr	all-rf	all-c	Northern Africa	SLB	high	-0.101643
deaths_atr	all-rf	all-c	Northern Africa	THA	mean	-21.9487
deaths_atr	all-rf	all-c	Northern Africa	THA	low	-27.6266
deaths_atr	all-rf	all-c	Northern Africa	THA	high	-16.2709
deaths_atr	all-rf	all-c	Northern Africa	VUT	mean	-0.382163
deaths_atr	all-rf	all-c	Northern Africa	VUT	low	-0.509489
deaths_atr	all-rf	all-c	Northern Africa	VUT	high	-0.254837
deaths_atr	all-rf	all-c	Northern Africa	ARG	mean	-15.3861
deaths_atr	all-rf	all-c	Northern Africa	ARG	low	-19.112
deaths_atr	all-rf	all-c	Northern Africa	ARG	high	-11.6603
deaths_atr	all-rf	all-c	Northern Africa	BGD	mean	-539.632
deaths_atr	all-rf	all-c	Northern Africa	BGD	low	-724.418
deaths_atr	all-rf	all-c	Northern Africa	BGD	high	-354.846
deaths_atr	all-rf	all-c	Northern Africa	BOL	mean	-0.0280121
deaths_atr	all-rf	all-c	Northern Africa	BOL	low	-0.0351716
deaths_atr	all-rf	all-c	Northern Africa	BOL	high	-0.0208526
deaths_atr	all-rf	all-c	Northern Africa	BWA	mean	-1.96064
deaths_atr	all-rf	all-c	Northern Africa	BWA	low	-2.47577
deaths_atr	all-rf	all-c	Northern Africa	BWA	high	-1.4455
deaths_atr	all-rf	all-c	Northern Africa	CPV	mean	-3.52744
deaths_atr	all-rf	all-c	Northern Africa	CPV	low	-4.34674
deaths_atr	all-rf	all-c	Northern Africa	CPV	high	-2.70814
deaths_atr	all-rf	all-c	Northern Africa	ECU	mean	-0.0533846
deaths_atr	all-rf	all-c	Northern Africa	ECU	low	-0.0670053
deaths_atr	all-rf	all-c	Northern Africa	ECU	high	-0.0397639
deaths_atr	all-rf	all-c	Northern Africa	ETH	mean	-26.5044
deaths_atr	all-rf	all-c	Northern Africa	ETH	low	-36.6367
deaths_atr	all-rf	all-c	Northern Africa	ETH	high	-16.3721
deaths_atr	all-rf	all-c	Northern Africa	GAB	mean	-10.8838
deaths_atr	all-rf	all-c	Northern Africa	GAB	low	-14.3234
deaths_atr	all-rf	all-c	Northern Africa	GAB	high	-7.44412
deaths_atr	all-rf	all-c	Northern Africa	GHA	mean	-9.57199
deaths_atr	all-rf	all-c	Northern Africa	GHA	low	-12.2038
deaths_atr	all-rf	all-c	Northern Africa	GHA	high	-6.94017
deaths_atr	all-rf	all-c	Northern Africa	GTM	mean	-1.32197
deaths_atr	all-rf	all-c	Northern Africa	GTM	low	-1.63669
deaths_atr	all-rf	all-c	Northern Africa	GTM	high	-1.00726
deaths_atr	all-rf	all-c	Northern Africa	HND	mean	-1.68689
deaths_atr	all-rf	all-c	Northern Africa	HND	low	-2.09742
deaths_atr	all-rf	all-c	Northern Africa	HND	high	-1.27635
deaths_atr	all-rf	all-c	Northern Africa	IND	mean	-625.671
deaths_atr	all-rf	all-c	Northern Africa	IND	low	-917.219
deaths_atr	all-rf	all-c	Northern Africa	IND	high	-334.124
deaths_atr	all-rf	all-c	Northern Africa	IRN	mean	-2.99397
deaths_atr	all-rf	all-c	Northern Africa	IRN	low	-4.92045
deaths_atr	all-rf	all-c	Northern Africa	IRN	high	-1.06749
deaths_atr	all-rf	all-c	Northern Africa	ISR	mean	-34.0402
deaths_atr	all-rf	all-c	Northern Africa	ISR	low	-42.2517
deaths_atr	all-rf	all-c	Northern Africa	ISR	high	-25.8287
deaths_atr	all-rf	all-c	Northern Africa	MDV	mean	-16.4494
deaths_atr	all-rf	all-c	Northern Africa	MDV	low	-21.6337
deaths_atr	all-rf	all-c	Northern Africa	MDV	high	-11.2652
deaths_atr	all-rf	all-c	Northern Africa	MEX	mean	-13.6691
deaths_atr	all-rf	all-c	Northern Africa	MEX	low	-17.7233
deaths_atr	all-rf	all-c	Northern Africa	MEX	high	-9.61483
deaths_atr	all-rf	all-c	Northern Africa	NAM	mean	-1.423
deaths_atr	all-rf	all-c	Northern Africa	NAM	low	-1.77567
deaths_atr	all-rf	all-c	Northern Africa	NAM	high	-1.07032
deaths_atr	all-rf	all-c	Northern Africa	NIC	mean	-1.95535
deaths_atr	all-rf	all-c	Northern Africa	NIC	low	-2.4233
deaths_atr	all-rf	all-c	Northern Africa	NIC	high	-1.4874
deaths_atr	all-rf	all-c	Northern Africa	NPL	mean	-1.25667
deaths_atr	all-rf	all-c	Northern Africa	NPL	low	-1.63569
deaths_atr	all-rf	all-c	Northern Africa	NPL	high	-0.877645
deaths_atr	all-rf	all-c	Northern Africa	PAK	mean	-43.0555
deaths_atr	all-rf	all-c	Northern Africa	PAK	low	-54.294
deaths_atr	all-rf	all-c	Northern Africa	PAK	high	-31.817
deaths_atr	all-rf	all-c	Northern Africa	PAN	mean	-2.48099
deaths_atr	all-rf	all-c	Northern Africa	PAN	low	-3.07208
deaths_atr	all-rf	all-c	Northern Africa	PAN	high	-1.88989
deaths_atr	all-rf	all-c	Northern Africa	PER	mean	-0.0465912
deaths_atr	all-rf	all-c	Northern Africa	PER	low	-0.0568788
deaths_atr	all-rf	all-c	Northern Africa	PER	high	-0.0363035
deaths_atr	all-rf	all-c	Northern Africa	PRY	mean	-1.1855
deaths_atr	all-rf	all-c	Northern Africa	PRY	low	-1.57856
deaths_atr	all-rf	all-c	Northern Africa	PRY	high	-0.792448
deaths_atr	all-rf	all-c	Northern Africa	RWA	mean	-2.03039
deaths_atr	all-rf	all-c	Northern Africa	RWA	low	-2.8209
deaths_atr	all-rf	all-c	Northern Africa	RWA	high	-1.23989
deaths_atr	all-rf	all-c	Northern Africa	SLV	mean	-2.57602
deaths_atr	all-rf	all-c	Northern Africa	SLV	low	-3.16983
deaths_atr	all-rf	all-c	Northern Africa	SLV	high	-1.98221
deaths_atr	all-rf	all-c	Northern Africa	SWZ	mean	-0.711929
deaths_atr	all-rf	all-c	Northern Africa	SWZ	low	-0.899667
deaths_atr	all-rf	all-c	Northern Africa	SWZ	high	-0.52419
deaths_atr	all-rf	all-c	Northern Africa	TUR	mean	-387.138
deaths_atr	all-rf	all-c	Northern Africa	TUR	low	-479.132
deaths_atr	all-rf	all-c	Northern Africa	TUR	high	-295.143
deaths_atr	all-rf	all-c	Northern Africa	VEN	mean	-1.86
deaths_atr	all-rf	all-c	Northern Africa	VEN	low	-2.28861
deaths_atr	all-rf	all-c	Northern Africa	VEN	high	-1.43139
deaths_atr	all-rf	all-c	Northern Africa	ZAF	mean	-44.2716
deaths_atr	all-rf	all-c	Northern Africa	ZAF	low	-55.6384
deaths_atr	all-rf	all-c	Northern Africa	ZAF	high	-32.9048
deaths_atr	all-rf	all-c	Northern Africa	ZWE	mean	-0.165806
deaths_atr	all-rf	all-c	Northern Africa	ZWE	low	-0.233283
deaths_atr	all-rf	all-c	Northern Africa	ZWE	high	-0.0983292
deaths_atr	all-rf	all-c	Northern Africa	AUS	mean	-122.835
deaths_atr	all-rf	all-c	Northern Africa	AUS	low	-150.681
deaths_atr	all-rf	all-c	Northern Africa	AUS	high	-94.9885
deaths_atr	all-rf	all-c	Northern Africa	JPN	mean	-153.124
deaths_atr	all-rf	all-c	Northern Africa	JPN	low	-188.9
deaths_atr	all-rf	all-c	Northern Africa	JPN	high	-117.348
deaths_atr	all-rf	all-c	Northern Africa	KOR	mean	-11.7296
deaths_atr	all-rf	all-c	Northern Africa	KOR	low	-14.5287
deaths_atr	all-rf	all-c	Northern Africa	KOR	high	-8.93055
deaths_atr	all-rf	all-c	Northern Africa	NZL	mean	-12.0334
deaths_atr	all-rf	all-c	Northern Africa	NZL	low	-14.7272
deaths_atr	all-rf	all-c	Northern Africa	NZL	high	-9.33966
deaths_atr	all-rf	all-c	Northern Africa	ALB	mean	-37.3554
deaths_atr	all-rf	all-c	Northern Africa	ALB	low	-48.3202
deaths_atr	all-rf	all-c	Northern Africa	ALB	high	-26.3905
deaths_atr	all-rf	all-c	Northern Africa	ARM	mean	-30.0158
deaths_atr	all-rf	all-c	Northern Africa	ARM	low	-41.5375
deaths_atr	all-rf	all-c	Northern Africa	ARM	high	-18.4941
deaths_atr	all-rf	all-c	Northern Africa	AZE	mean	-59.5966
deaths_atr	all-rf	all-c	Northern Africa	AZE	low	-85.3587
deaths_atr	all-rf	all-c	Northern Africa	AZE	high	-33.8345
deaths_atr	all-rf	all-c	Northern Africa	BIH	mean	-100.249
deaths_atr	all-rf	all-c	Northern Africa	BIH	low	-125.513
deaths_atr	all-rf	all-c	Northern Africa	BIH	high	-74.9852
deaths_atr	all-rf	all-c	Northern Africa	BLR	mean	-510.031
deaths_atr	all-rf	all-c	Northern Africa	BLR	low	-693.031
deaths_atr	all-rf	all-c	Northern Africa	BLR	high	-327.031
deaths_atr	all-rf	all-c	Northern Africa	GEO	mean	-80.381
deaths_atr	all-rf	all-c	Northern Africa	GEO	low	-106.856
deaths_atr	all-rf	all-c	Northern Africa	GEO	high	-53.9061
deaths_atr	all-rf	all-c	Northern Africa	KAZ	mean	-47.3456
deaths_atr	all-rf	all-c	Northern Africa	KAZ	low	-63.0823
deaths_atr	all-rf	all-c	Northern Africa	KAZ	high	-31.6088
deaths_atr	all-rf	all-c	Northern Africa	KGZ	mean	-6.16297
deaths_atr	all-rf	all-c	Northern Africa	KGZ	low	-8.50791
deaths_atr	all-rf	all-c	Northern Africa	KGZ	high	-3.81803
deaths_atr	all-rf	all-c	Northern Africa	MDA	mean	-40.0711
deaths_atr	all-rf	all-c	Northern Africa	MDA	low	-52.9937
deaths_atr	all-rf	all-c	Northern Africa	MDA	high	-27.1484
deaths_atr	all-rf	all-c	Northern Africa	MKD	mean	-32.0019
deaths_atr	all-rf	all-c	Northern Africa	MKD	low	-42.2177
deaths_atr	all-rf	all-c	Northern Africa	MKD	high	-21.786
deaths_atr	all-rf	all-c	Northern Africa	MNE	mean	-13.7083
deaths_atr	all-rf	all-c	Northern Africa	MNE	low	-17.1331
deaths_atr	all-rf	all-c	Northern Africa	MNE	high	-10.2835
deaths_atr	all-rf	all-c	Northern Africa	RUS	mean	-10197.9
deaths_atr	all-rf	all-c	Northern Africa	RUS	low	-13482.6
deaths_atr	all-rf	all-c	Northern Africa	RUS	high	-6913.17
deaths_atr	all-rf	all-c	Northern Africa	SRB	mean	-110.024
deaths_atr	all-rf	all-c	Northern Africa	SRB	low	-142.403
deaths_atr	all-rf	all-c	Northern Africa	SRB	high	-77.6439
deaths_atr	all-rf	all-c	Northern Africa	UKR	mean	-1632.01
deaths_atr	all-rf	all-c	Northern Africa	UKR	low	-2263.38
deaths_atr	all-rf	all-c	Northern Africa	UKR	high	-1000.64
deaths_atr	all-rf	all-c	Northern Africa	AUT	mean	-219.041
deaths_atr	all-rf	all-c	Northern Africa	AUT	low	-266.728
deaths_atr	all-rf	all-c	Northern Africa	AUT	high	-171.354
deaths_atr	all-rf	all-c	Northern Africa	BEL	mean	-407.843
deaths_atr	all-rf	all-c	Northern Africa	BEL	low	-505.565
deaths_atr	all-rf	all-c	Northern Africa	BEL	high	-310.122
deaths_atr	all-rf	all-c	Northern Africa	CHE	mean	-223.252
deaths_atr	all-rf	all-c	Northern Africa	CHE	low	-271.481
deaths_atr	all-rf	all-c	Northern Africa	CHE	high	-175.023
deaths_atr	all-rf	all-c	Northern Africa	CYP	mean	-21.7808
deaths_atr	all-rf	all-c	Northern Africa	CYP	low	-26.6781
deaths_atr	all-rf	all-c	Northern Africa	CYP	high	-16.8835
deaths_atr	all-rf	all-c	Northern Africa	DEU	mean	-2493.52
deaths_atr	all-rf	all-c	Northern Africa	DEU	low	-3024.54
deaths_atr	all-rf	all-c	Northern Africa	DEU	high	-1962.49
deaths_atr	all-rf	all-c	Northern Africa	DNK	mean	-193.576
deaths_atr	all-rf	all-c	Northern Africa	DNK	low	-239.152
deaths_atr	all-rf	all-c	Northern Africa	DNK	high	-148
deaths_atr	all-rf	all-c	Northern Africa	ESP	mean	-1227.39
deaths_atr	all-rf	all-c	Northern Africa	ESP	low	-1509.71
deaths_atr	all-rf	all-c	Northern Africa	ESP	high	-945.07
deaths_atr	all-rf	all-c	Northern Africa	FIN	mean	-215.569
deaths_atr	all-rf	all-c	Northern Africa	FIN	low	-270.953
deaths_atr	all-rf	all-c	Northern Africa	FIN	high	-160.186
deaths_atr	all-rf	all-c	Northern Africa	FRA	mean	-4029.99
deaths_atr	all-rf	all-c	Northern Africa	FRA	low	-4970.94
deaths_atr	all-rf	all-c	Northern Africa	FRA	high	-3089.03
deaths_atr	all-rf	all-c	Northern Africa	GBR	mean	-2973.48
deaths_atr	all-rf	all-c	Northern Africa	GBR	low	-3692.23
deaths_atr	all-rf	all-c	Northern Africa	GBR	high	-2254.74
deaths_atr	all-rf	all-c	Northern Africa	GRC	mean	-212.094
deaths_atr	all-rf	all-c	Northern Africa	GRC	low	-259.923
deaths_atr	all-rf	all-c	Northern Africa	GRC	high	-164.265
deaths_atr	all-rf	all-c	Northern Africa	IRL	mean	-188.564
deaths_atr	all-rf	all-c	Northern Africa	IRL	low	-240.631
deaths_atr	all-rf	all-c	Northern Africa	IRL	high	-136.498
deaths_atr	all-rf	all-c	Northern Africa	ISL	mean	-9.00959
deaths_atr	all-rf	all-c	Northern Africa	ISL	low	-11.0341
deaths_atr	all-rf	all-c	Northern Africa	ISL	high	-6.98507
deaths_atr	all-rf	all-c	Northern Africa	ITA	mean	-823.161
deaths_atr	all-rf	all-c	Northern Africa	ITA	low	-1013.22
deaths_atr	all-rf	all-c	Northern Africa	ITA	high	-633.107
deaths_atr	all-rf	all-c	Northern Africa	LUX	mean	-22.9664
deaths_atr	all-rf	all-c	Northern Africa	LUX	low	-28.1564
deaths_atr	all-rf	all-c	Northern Africa	LUX	high	-17.7763
deaths_atr	all-rf	all-c	Northern Africa	NLD	mean	-1184.98
deaths_atr	all-rf	all-c	Northern Africa	NLD	low	-1489.81
deaths_atr	all-rf	all-c	Northern Africa	NLD	high	-880.149
deaths_atr	all-rf	all-c	Northern Africa	NOR	mean	-101.34
deaths_atr	all-rf	all-c	Northern Africa	NOR	low	-125.365
deaths_atr	all-rf	all-c	Northern Africa	NOR	high	-77.3141
deaths_atr	all-rf	all-c	Northern Africa	PRT	mean	-98.7429
deaths_atr	all-rf	all-c	Northern Africa	PRT	low	-126.305
deaths_atr	all-rf	all-c	Northern Africa	PRT	high	-71.1811
deaths_atr	all-rf	all-c	Northern Africa	SWE	mean	-499.958
deaths_atr	all-rf	all-c	Northern Africa	SWE	low	-619.75
deaths_atr	all-rf	all-c	Northern Africa	SWE	high	-380.166
deaths_atr	all-rf	all-c	Northern Africa	MLT	mean	-34.7203
deaths_atr	all-rf	all-c	Northern Africa	MLT	low	-43.3753
deaths_atr	all-rf	all-c	Northern Africa	MLT	high	-26.0653
deaths_atr	all-rf	all-c	Northern Africa	AFG	mean	-2.33192
deaths_atr	all-rf	all-c	Northern Africa	AFG	low	-3.1553
deaths_atr	all-rf	all-c	Northern Africa	AFG	high	-1.50854
deaths_atr	all-rf	all-c	Northern Africa	BDI	mean	-1.78624
deaths_atr	all-rf	all-c	Northern Africa	BDI	low	-2.2576
deaths_atr	all-rf	all-c	Northern Africa	BDI	high	-1.31489
deaths_atr	all-rf	all-c	Northern Africa	BFA	mean	-2.60123
deaths_atr	all-rf	all-c	Northern Africa	BFA	low	-3.47017
deaths_atr	all-rf	all-c	Northern Africa	BFA	high	-1.7323
deaths_atr	all-rf	all-c	Northern Africa	CAF	mean	-0.212362
deaths_atr	all-rf	all-c	Northern Africa	CAF	low	-0.273036
deaths_atr	all-rf	all-c	Northern Africa	CAF	high	-0.151688
deaths_atr	all-rf	all-c	Northern Africa	CMR	mean	-3.65813
deaths_atr	all-rf	all-c	Northern Africa	CMR	low	-4.60389
deaths_atr	all-rf	all-c	Northern Africa	CMR	high	-2.71237
deaths_atr	all-rf	all-c	Northern Africa	COD	mean	-2.31888
deaths_atr	all-rf	all-c	Northern Africa	COD	low	-2.9346
deaths_atr	all-rf	all-c	Northern Africa	COD	high	-1.70315
deaths_atr	all-rf	all-c	Northern Africa	COG	mean	-5.71841
deaths_atr	all-rf	all-c	Northern Africa	COG	low	-7.33294
deaths_atr	all-rf	all-c	Northern Africa	COG	high	-4.10387
deaths_atr	all-rf	all-c	Northern Africa	GMB	mean	-5.91032
deaths_atr	all-rf	all-c	Northern Africa	GMB	low	-7.39481
deaths_atr	all-rf	all-c	Northern Africa	GMB	high	-4.42584
deaths_atr	all-rf	all-c	Northern Africa	MLI	mean	-32.4582
deaths_atr	all-rf	all-c	Northern Africa	MLI	low	-43.2527
deaths_atr	all-rf	all-c	Northern Africa	MLI	high	-21.6637
deaths_atr	all-rf	all-c	Northern Africa	NER	mean	-82.6743
deaths_atr	all-rf	all-c	Northern Africa	NER	low	-116.449
deaths_atr	all-rf	all-c	Northern Africa	NER	high	-48.8995
deaths_atr	all-rf	all-c	Northern Africa	NGA	mean	-10.6024
deaths_atr	all-rf	all-c	Northern Africa	NGA	low	-13.6876
deaths_atr	all-rf	all-c	Northern Africa	NGA	high	-7.51726
deaths_atr	all-rf	all-c	Northern Africa	CAN	mean	-545.741
deaths_atr	all-rf	all-c	Northern Africa	CAN	low	-743.014
deaths_atr	all-rf	all-c	Northern Africa	CAN	high	-348.469
deaths_atr	all-rf	all-c	Northern Africa	CHL	mean	-15.2179
deaths_atr	all-rf	all-c	Northern Africa	CHL	low	-19.0783
deaths_atr	all-rf	all-c	Northern Africa	CHL	high	-11.3575
deaths_atr	all-rf	all-c	Northern Africa	MUS	mean	-62.963
deaths_atr	all-rf	all-c	Northern Africa	MUS	low	-79.9324
deaths_atr	all-rf	all-c	Northern Africa	MUS	high	-45.9936
deaths_atr	all-rf	all-c	Northern Africa	SYC	mean	-13.9412
deaths_atr	all-rf	all-c	Northern Africa	SYC	low	-17.6715
deaths_atr	all-rf	all-c	Northern Africa	SYC	high	-10.2109
deaths_atr	all-rf	all-c	Northern Africa	URY	mean	-19.9033
deaths_atr	all-rf	all-c	Northern Africa	URY	low	-24.7913
deaths_atr	all-rf	all-c	Northern Africa	URY	high	-15.0153
deaths_atr	all-rf	all-c	Northern Africa	USA	mean	-1035.53
deaths_atr	all-rf	all-c	Northern Africa	USA	low	-1331.01
deaths_atr	all-rf	all-c	Northern Africa	USA	high	-740.043
deaths_atr	all-rf	all-c	Northern Africa	BEN	mean	-5.18195
deaths_atr	all-rf	all-c	Northern Africa	BEN	low	-6.51776
deaths_atr	all-rf	all-c	Northern Africa	BEN	high	-3.84614
deaths_atr	all-rf	all-c	Northern Africa	GIN	mean	-22.3565
deaths_atr	all-rf	all-c	Northern Africa	GIN	low	-27.9502
deaths_atr	all-rf	all-c	Northern Africa	GIN	high	-16.7629
deaths_atr	all-rf	all-c	Northern Africa	MDG	mean	-11.0949
deaths_atr	all-rf	all-c	Northern Africa	MDG	low	-15.4707
deaths_atr	all-rf	all-c	Northern Africa	MDG	high	-6.71921
deaths_atr	all-rf	all-c	Northern Africa	MWI	mean	-0.188222
deaths_atr	all-rf	all-c	Northern Africa	MWI	low	-0.24337
deaths_atr	all-rf	all-c	Northern Africa	MWI	high	-0.133075
deaths_atr	all-rf	all-c	Northern Africa	SEN	mean	-57.1531
deaths_atr	all-rf	all-c	Northern Africa	SEN	low	-73.5895
deaths_atr	all-rf	all-c	Northern Africa	SEN	high	-40.7166
deaths_atr	all-rf	all-c	Northern Africa	SLE	mean	-3.96805
deaths_atr	all-rf	all-c	Northern Africa	SLE	low	-4.96793
deaths_atr	all-rf	all-c	Northern Africa	SLE	high	-2.96816
deaths_atr	all-rf	all-c	Northern Africa	STP	mean	-0.157631
deaths_atr	all-rf	all-c	Northern Africa	STP	low	-0.195662
deaths_atr	all-rf	all-c	Northern Africa	STP	high	-0.119601
deaths_atr	all-rf	all-c	Northern Africa	TGO	mean	-2.17349
deaths_atr	all-rf	all-c	Northern Africa	TGO	low	-2.77876
deaths_atr	all-rf	all-c	Northern Africa	TGO	high	-1.56822
deaths_atr	all-rf	all-c	Northern Africa	TZA	mean	-1.11932
deaths_atr	all-rf	all-c	Northern Africa	TZA	low	-1.41738
deaths_atr	all-rf	all-c	Northern Africa	TZA	high	-0.821253
deaths_atr	all-rf	all-c	Northern Africa	UGA	mean	-4.20357
deaths_atr	all-rf	all-c	Northern Africa	UGA	low	-5.53671
deaths_atr	all-rf	all-c	Northern Africa	UGA	high	-2.87044
deaths_atr	all-rf	all-c	Northern Africa	ZMB	mean	-0.62267
deaths_atr	all-rf	all-c	Northern Africa	ZMB	low	-0.780496
deaths_atr	all-rf	all-c	Northern Africa	ZMB	high	-0.464844
deaths_atr	all-rf	all-c	Northern Africa	BRA	mean	-75.1057
deaths_atr	all-rf	all-c	Northern Africa	BRA	low	-94.5797
deaths_atr	all-rf	all-c	Northern Africa	BRA	high	-55.6317
deaths_atr	all-rf	all-c	Northern Africa	COL	mean	-6.88534
deaths_atr	all-rf	all-c	Northern Africa	COL	low	-8.52348
deaths_atr	all-rf	all-c	Northern Africa	COL	high	-5.24721
deaths_atr	all-rf	all-c	Northern Africa	CRI	mean	-2.48508
deaths_atr	all-rf	all-c	Northern Africa	CRI	low	-3.08651
deaths_atr	all-rf	all-c	Northern Africa	CRI	high	-1.88366
deaths_atr	all-rf	all-c	Northern Africa	LKA	mean	-102.443
deaths_atr	all-rf	all-c	Northern Africa	LKA	low	-127.33
deaths_atr	all-rf	all-c	Northern Africa	LKA	high	-77.556
deaths_atr	all-rf	all-c	Northern Africa	KEN	mean	-31.1239
deaths_atr	all-rf	all-c	Northern Africa	KEN	low	-39.8143
deaths_atr	all-rf	all-c	Northern Africa	KEN	high	-22.4336
deaths_atr	all-rf	all-c	Northern Africa	CUB	mean	-9.48603
deaths_atr	all-rf	all-c	Northern Africa	CUB	low	-11.7502
deaths_atr	all-rf	all-c	Northern Africa	CUB	high	-7.22186
deaths_atr	all-rf	all-c	Sub-Saharan Africa	World	mean	-62280.6
deaths_atr	all-rf	all-c	Sub-Saharan Africa	World	low	-82511.2
deaths_atr	all-rf	all-c	Sub-Saharan Africa	World	high	-42050.1
deaths_atr	all-rf	all-c	Sub-Saharan Africa	Africa	mean	-4833.53
deaths_atr	all-rf	all-c	Sub-Saharan Africa	Africa	low	-6478.09
deaths_atr	all-rf	all-c	Sub-Saharan Africa	Africa	high	-3188.97
deaths_atr	all-rf	all-c	Sub-Saharan Africa	Northern Africa	mean	-525.127
deaths_atr	all-rf	all-c	Sub-Saharan Africa	Northern Africa	low	-717.558
deaths_atr	all-rf	all-c	Sub-Saharan Africa	Northern Africa	high	-332.696
deaths_atr	all-rf	all-c	Sub-Saharan Africa	Sub-Saharan Africa	mean	-4308.41
deaths_atr	all-rf	all-c	Sub-Saharan Africa	Sub-Saharan Africa	low	-5760.54
deaths_atr	all-rf	all-c	Sub-Saharan Africa	Sub-Saharan Africa	high	-2856.28
deaths_atr	all-rf	all-c	Sub-Saharan Africa	Americas	mean	-2759.96
deaths_atr	all-rf	all-c	Sub-Saharan Africa	Americas	low	-3611.65
deaths_atr	all-rf	all-c	Sub-Saharan Africa	Americas	high	-1908.27
deaths_atr	all-rf	all-c	Sub-Saharan Africa	Latin America and the Caribbean	mean	-198.016
deaths_atr	all-rf	all-c	Sub-Saharan Africa	Latin America and the Caribbean	low	-266.479
deaths_atr	all-rf	all-c	Sub-Saharan Africa	Latin America and the Caribbean	high	-129.553
deaths_atr	all-rf	all-c	Sub-Saharan Africa	Northern America	mean	-2561.94
deaths_atr	all-rf	all-c	Sub-Saharan Africa	Northern America	low	-3345.18
deaths_atr	all-rf	all-c	Sub-Saharan Africa	Northern America	high	-1778.71
deaths_atr	all-rf	all-c	Sub-Saharan Africa	Asia	mean	-30418.1
deaths_atr	all-rf	all-c	Sub-Saharan Africa	Asia	low	-39649.9
deaths_atr	all-rf	all-c	Sub-Saharan Africa	Asia	high	-21186.3
deaths_atr	all-rf	all-c	Sub-Saharan Africa	Central Asia	mean	-95.7301
deaths_atr	all-rf	all-c	Sub-Saharan Africa	Central Asia	low	-122.712
deaths_atr	all-rf	all-c	Sub-Saharan Africa	Central Asia	high	-68.7483
deaths_atr	all-rf	all-c	Sub-Saharan Africa	Eastern Asia	mean	-20488.9
deaths_atr	all-rf	all-c	Sub-Saharan Africa	Eastern Asia	low	-26181.8
deaths_atr	all-rf	all-c	Sub-Saharan Africa	Eastern Asia	high	-14796
deaths_atr	all-rf	all-c	Sub-Saharan Africa	South-eastern Asia	mean	-1516.71
deaths_atr	all-rf	all-c	Sub-Saharan Africa	South-eastern Asia	low	-2092.56
deaths_atr	all-rf	all-c	Sub-Saharan Africa	South-eastern Asia	high	-940.861
deaths_atr	all-rf	all-c	Sub-Saharan Africa	Southern Asia	mean	-6598.38
deaths_atr	all-rf	all-c	Sub-Saharan Africa	Southern Asia	low	-8808.74
deaths_atr	all-rf	all-c	Sub-Saharan Africa	Southern Asia	high	-4388.03
deaths_atr	all-rf	all-c	Sub-Saharan Africa	Western Asia	mean	-1718.33
deaths_atr	all-rf	all-c	Sub-Saharan Africa	Western Asia	low	-2444.01
deaths_atr	all-rf	all-c	Sub-Saharan Africa	Western Asia	high	-992.664
deaths_atr	all-rf	all-c	Sub-Saharan Africa	Europe	mean	-24166.8
deaths_atr	all-rf	all-c	Sub-Saharan Africa	Europe	low	-32641.7
deaths_atr	all-rf	all-c	Sub-Saharan Africa	Europe	high	-15691.8
deaths_atr	all-rf	all-c	Sub-Saharan Africa	Eastern Europe	mean	-6141.85
deaths_atr	all-rf	all-c	Sub-Saharan Africa	Eastern Europe	low	-8468.13
deaths_atr	all-rf	all-c	Sub-Saharan Africa	Eastern Europe	high	-3815.56
deaths_atr	all-rf	all-c	Sub-Saharan Africa	Northern Europe	mean	-4842.4
deaths_atr	all-rf	all-c	Sub-Saharan Africa	Northern Europe	low	-6590.96
deaths_atr	all-rf	all-c	Sub-Saharan Africa	Northern Europe	high	-3093.83
deaths_atr	all-rf	all-c	Sub-Saharan Africa	Southern Europe	mean	-4167.97
deaths_atr	all-rf	all-c	Sub-Saharan Africa	Southern Europe	low	-5480.72
deaths_atr	all-rf	all-c	Sub-Saharan Africa	Southern Europe	high	-2855.23
deaths_atr	all-rf	all-c	Sub-Saharan Africa	Western Europe	mean	-9014.55
deaths_atr	all-rf	all-c	Sub-Saharan Africa	Western Europe	low	-12101.9
deaths_atr	all-rf	all-c	Sub-Saharan Africa	Western Europe	high	-5927.2
deaths_atr	all-rf	all-c	Sub-Saharan Africa	Oceania	mean	-102.313
deaths_atr	all-rf	all-c	Sub-Saharan Africa	Oceania	low	-129.854
deaths_atr	all-rf	all-c	Sub-Saharan Africa	Oceania	high	-74.7724
deaths_atr	all-rf	all-c	Sub-Saharan Africa	Australia and New Zealand	mean	-91.9864
deaths_atr	all-rf	all-c	Sub-Saharan Africa	Australia and New Zealand	low	-115.701
deaths_atr	all-rf	all-c	Sub-Saharan Africa	Australia and New Zealand	high	-68.2715
deaths_atr	all-rf	all-c	Sub-Saharan Africa	Melanesia	mean	-10.1894
deaths_atr	all-rf	all-c	Sub-Saharan Africa	Melanesia	low	-13.9702
deaths_atr	all-rf	all-c	Sub-Saharan Africa	Melanesia	high	-6.40872
deaths_atr	all-rf	all-c	Sub-Saharan Africa	Micronesia	mean	-0.137183
deaths_atr	all-rf	all-c	Sub-Saharan Africa	Micronesia	low	-0.182192
deaths_atr	all-rf	all-c	Sub-Saharan Africa	Micronesia	high	-0.0921754
deaths_atr	all-rf	all-c	Sub-Saharan Africa	COM	mean	-12.8067
deaths_atr	all-rf	all-c	Sub-Saharan Africa	COM	low	-16.0088
deaths_atr	all-rf	all-c	Sub-Saharan Africa	COM	high	-9.60452
deaths_atr	all-rf	all-c	Sub-Saharan Africa	DJI	mean	-6.16757
deaths_atr	all-rf	all-c	Sub-Saharan Africa	DJI	low	-8.73113
deaths_atr	all-rf	all-c	Sub-Saharan Africa	DJI	high	-3.60401
deaths_atr	all-rf	all-c	Sub-Saharan Africa	DZA	mean	-98.8141
deaths_atr	all-rf	all-c	Sub-Saharan Africa	DZA	low	-140.295
deaths_atr	all-rf	all-c	Sub-Saharan Africa	DZA	high	-57.3335
deaths_atr	all-rf	all-c	Sub-Saharan Africa	EGY	mean	-28.7855
deaths_atr	all-rf	all-c	Sub-Saharan Africa	EGY	low	-39.754
deaths_atr	all-rf	all-c	Sub-Saharan Africa	EGY	high	-17.817
deaths_atr	all-rf	all-c	Sub-Saharan Africa	JOR	mean	-13.4313
deaths_atr	all-rf	all-c	Sub-Saharan Africa	JOR	low	-23.6944
deaths_atr	all-rf	all-c	Sub-Saharan Africa	JOR	high	-3.16829
deaths_atr	all-rf	all-c	Sub-Saharan Africa	KWT	mean	-115.835
deaths_atr	all-rf	all-c	Sub-Saharan Africa	KWT	low	-169.827
deaths_atr	all-rf	all-c	Sub-Saharan Africa	KWT	high	-61.8428
deaths_atr	all-rf	all-c	Sub-Saharan Africa	LBN	mean	-304.734
deaths_atr	all-rf	all-c	Sub-Saharan Africa	LBN	low	-393.841
deaths_atr	all-rf	all-c	Sub-Saharan Africa	LBN	high	-215.626
deaths_atr	all-rf	all-c	Sub-Saharan Africa	LBY	mean	-105.47
deaths_atr	all-rf	all-c	Sub-Saharan Africa	LBY	low	-152.317
deaths_atr	all-rf	all-c	Sub-Saharan Africa	LBY	high	-58.6218
deaths_atr	all-rf	all-c	Sub-Saharan Africa	MAR	mean	-270.955
deaths_atr	all-rf	all-c	Sub-Saharan Africa	MAR	low	-358.21
deaths_atr	all-rf	all-c	Sub-Saharan Africa	MAR	high	-183.701
deaths_atr	all-rf	all-c	Sub-Saharan Africa	MRT	mean	-106.037
deaths_atr	all-rf	all-c	Sub-Saharan Africa	MRT	low	-133.616
deaths_atr	all-rf	all-c	Sub-Saharan Africa	MRT	high	-78.4583
deaths_atr	all-rf	all-c	Sub-Saharan Africa	OMN	mean	-253.73
deaths_atr	all-rf	all-c	Sub-Saharan Africa	OMN	low	-373.704
deaths_atr	all-rf	all-c	Sub-Saharan Africa	OMN	high	-133.757
deaths_atr	all-rf	all-c	Sub-Saharan Africa	SAU	mean	-460.894
deaths_atr	all-rf	all-c	Sub-Saharan Africa	SAU	low	-667.494
deaths_atr	all-rf	all-c	Sub-Saharan Africa	SAU	high	-254.294
deaths_atr	all-rf	all-c	Sub-Saharan Africa	SYR	mean	-35.6323
deaths_atr	all-rf	all-c	Sub-Saharan Africa	SYR	low	-50.3746
deaths_atr	all-rf	all-c	Sub-Saharan Africa	SYR	high	-20.89
deaths_atr	all-rf	all-c	Sub-Saharan Africa	TUN	mean	-21.1029
deaths_atr	all-rf	all-c	Sub-Saharan Africa	TUN	low	-26.9824
deaths_atr	all-rf	all-c	Sub-Saharan Africa	TUN	high	-15.2233
deaths_atr	all-rf	all-c	Sub-Saharan Africa	YEM	mean	-69.5251
deaths_atr	all-rf	all-c	Sub-Saharan Africa	YEM	low	-105.829
deaths_atr	all-rf	all-c	Sub-Saharan Africa	YEM	high	-33.2208
deaths_atr	all-rf	all-c	Sub-Saharan Africa	BGR	mean	-287.109
deaths_atr	all-rf	all-c	Sub-Saharan Africa	BGR	low	-387.763
deaths_atr	all-rf	all-c	Sub-Saharan Africa	BGR	high	-186.455
deaths_atr	all-rf	all-c	Sub-Saharan Africa	CZE	mean	-368.413
deaths_atr	all-rf	all-c	Sub-Saharan Africa	CZE	low	-502.864
deaths_atr	all-rf	all-c	Sub-Saharan Africa	CZE	high	-233.963
deaths_atr	all-rf	all-c	Sub-Saharan Africa	EST	mean	-52.048
deaths_atr	all-rf	all-c	Sub-Saharan Africa	EST	low	-68.0427
deaths_atr	all-rf	all-c	Sub-Saharan Africa	EST	high	-36.0533
deaths_atr	all-rf	all-c	Sub-Saharan Africa	HRV	mean	-115.895
deaths_atr	all-rf	all-c	Sub-Saharan Africa	HRV	low	-149.788
deaths_atr	all-rf	all-c	Sub-Saharan Africa	HRV	high	-82.003
deaths_atr	all-rf	all-c	Sub-Saharan Africa	HUN	mean	-126.434
deaths_atr	all-rf	all-c	Sub-Saharan Africa	HUN	low	-182.115
deaths_atr	all-rf	all-c	Sub-Saharan Africa	HUN	high	-70.7528
deaths_atr	all-rf	all-c	Sub-Saharan Africa	LTU	mean	-187.79
deaths_atr	all-rf	all-c	Sub-Saharan Africa	LTU	low	-260.103
deaths_atr	all-rf	all-c	Sub-Saharan Africa	LTU	high	-115.477
deaths_atr	all-rf	all-c	Sub-Saharan Africa	LVA	mean	-87.5215
deaths_atr	all-rf	all-c	Sub-Saharan Africa	LVA	low	-115.053
deaths_atr	all-rf	all-c	Sub-Saharan Africa	LVA	high	-59.9897
deaths_atr	all-rf	all-c	Sub-Saharan Africa	POL	mean	-749.606
deaths_atr	all-rf	all-c	Sub-Saharan Africa	POL	low	-1038.95
deaths_atr	all-rf	all-c	Sub-Saharan Africa	POL	high	-460.257
deaths_atr	all-rf	all-c	Sub-Saharan Africa	ROU	mean	-552.972
deaths_atr	all-rf	all-c	Sub-Saharan Africa	ROU	low	-728.643
deaths_atr	all-rf	all-c	Sub-Saharan Africa	ROU	high	-377.301
deaths_atr	all-rf	all-c	Sub-Saharan Africa	SVK	mean	-194.862
deaths_atr	all-rf	all-c	Sub-Saharan Africa	SVK	low	-262.901
deaths_atr	all-rf	all-c	Sub-Saharan Africa	SVK	high	-126.824
deaths_atr	all-rf	all-c	Sub-Saharan Africa	SVN	mean	-46.8545
deaths_atr	all-rf	all-c	Sub-Saharan Africa	SVN	low	-60.8416
deaths_atr	all-rf	all-c	Sub-Saharan Africa	SVN	high	-32.8674
deaths_atr	all-rf	all-c	Sub-Saharan Africa	ATG	mean	-0.781485
deaths_atr	all-rf	all-c	Sub-Saharan Africa	ATG	low	-1.01715
deaths_atr	all-rf	all-c	Sub-Saharan Africa	ATG	high	-0.545818
deaths_atr	all-rf	all-c	Sub-Saharan Africa	BHS	mean	-0.899502
deaths_atr	all-rf	all-c	Sub-Saharan Africa	BHS	low	-1.15134
deaths_atr	all-rf	all-c	Sub-Saharan Africa	BHS	high	-0.647666
deaths_atr	all-rf	all-c	Sub-Saharan Africa	BLZ	mean	-0.304851
deaths_atr	all-rf	all-c	Sub-Saharan Africa	BLZ	low	-0.387868
deaths_atr	all-rf	all-c	Sub-Saharan Africa	BLZ	high	-0.221833
deaths_atr	all-rf	all-c	Sub-Saharan Africa	BRB	mean	-4.3559
deaths_atr	all-rf	all-c	Sub-Saharan Africa	BRB	low	-5.65081
deaths_atr	all-rf	all-c	Sub-Saharan Africa	BRB	high	-3.06099
deaths_atr	all-rf	all-c	Sub-Saharan Africa	DMA	mean	-0.183192
deaths_atr	all-rf	all-c	Sub-Saharan Africa	DMA	low	-0.24677
deaths_atr	all-rf	all-c	Sub-Saharan Africa	DMA	high	-0.119614
deaths_atr	all-rf	all-c	Sub-Saharan Africa	GRD	mean	-0.139416
deaths_atr	all-rf	all-c	Sub-Saharan Africa	GRD	low	-0.185285
deaths_atr	all-rf	all-c	Sub-Saharan Africa	GRD	high	-0.0935468
deaths_atr	all-rf	all-c	Sub-Saharan Africa	GUY	mean	-3.11698
deaths_atr	all-rf	all-c	Sub-Saharan Africa	GUY	low	-4.06177
deaths_atr	all-rf	all-c	Sub-Saharan Africa	GUY	high	-2.17219
deaths_atr	all-rf	all-c	Sub-Saharan Africa	JAM	mean	-3.3633
deaths_atr	all-rf	all-c	Sub-Saharan Africa	JAM	low	-4.40418
deaths_atr	all-rf	all-c	Sub-Saharan Africa	JAM	high	-2.32242
deaths_atr	all-rf	all-c	Sub-Saharan Africa	KNA	mean	-0.237027
deaths_atr	all-rf	all-c	Sub-Saharan Africa	KNA	low	-0.321567
deaths_atr	all-rf	all-c	Sub-Saharan Africa	KNA	high	-0.152487
deaths_atr	all-rf	all-c	Sub-Saharan Africa	LCA	mean	-0.505992
deaths_atr	all-rf	all-c	Sub-Saharan Africa	LCA	low	-0.654556
deaths_atr	all-rf	all-c	Sub-Saharan Africa	LCA	high	-0.357429
deaths_atr	all-rf	all-c	Sub-Saharan Africa	SUR	mean	-3.11773
deaths_atr	all-rf	all-c	Sub-Saharan Africa	SUR	low	-4.00133
deaths_atr	all-rf	all-c	Sub-Saharan Africa	SUR	high	-2.23413
deaths_atr	all-rf	all-c	Sub-Saharan Africa	TTO	mean	-9.36191
deaths_atr	all-rf	all-c	Sub-Saharan Africa	TTO	low	-12.0187
deaths_atr	all-rf	all-c	Sub-Saharan Africa	TTO	high	-6.70509
deaths_atr	all-rf	all-c	Sub-Saharan Africa	VCT	mean	-0.548683
deaths_atr	all-rf	all-c	Sub-Saharan Africa	VCT	low	-0.70198
deaths_atr	all-rf	all-c	Sub-Saharan Africa	VCT	high	-0.395385
deaths_atr	all-rf	all-c	Sub-Saharan Africa	CHN	mean	-19672.8
deaths_atr	all-rf	all-c	Sub-Saharan Africa	CHN	low	-25132.1
deaths_atr	all-rf	all-c	Sub-Saharan Africa	CHN	high	-14213.5
deaths_atr	all-rf	all-c	Sub-Saharan Africa	FJI	mean	-7.20796
deaths_atr	all-rf	all-c	Sub-Saharan Africa	FJI	low	-9.89047
deaths_atr	all-rf	all-c	Sub-Saharan Africa	FJI	high	-4.52545
deaths_atr	all-rf	all-c	Sub-Saharan Africa	IDN	mean	-763.249
deaths_atr	all-rf	all-c	Sub-Saharan Africa	IDN	low	-1034.62
deaths_atr	all-rf	all-c	Sub-Saharan Africa	IDN	high	-491.875
deaths_atr	all-rf	all-c	Sub-Saharan Africa	KHM	mean	-6.38992
deaths_atr	all-rf	all-c	Sub-Saharan Africa	KHM	low	-8.59318
deaths_atr	all-rf	all-c	Sub-Saharan Africa	KHM	high	-4.18667
deaths_atr	all-rf	all-c	Sub-Saharan Africa	KIR	mean	-0.137183
deaths_atr	all-rf	all-c	Sub-Saharan Africa	KIR	low	-0.182192
deaths_atr	all-rf	all-c	Sub-Saharan Africa	KIR	high	-0.0921754
deaths_atr	all-rf	all-c	Sub-Saharan Africa	MNG	mean	-5.38776
deaths_atr	all-rf	all-c	Sub-Saharan Africa	MNG	low	-7.02646
deaths_atr	all-rf	all-c	Sub-Saharan Africa	MNG	high	-3.74906
deaths_atr	all-rf	all-c	Sub-Saharan Africa	MYS	mean	-639.67
deaths_atr	all-rf	all-c	Sub-Saharan Africa	MYS	low	-906.33
deaths_atr	all-rf	all-c	Sub-Saharan Africa	MYS	high	-373.01
deaths_atr	all-rf	all-c	Sub-Saharan Africa	PHL	mean	-77.6045
deaths_atr	all-rf	all-c	Sub-Saharan Africa	PHL	low	-103.687
deaths_atr	all-rf	all-c	Sub-Saharan Africa	PHL	high	-51.5223
deaths_atr	all-rf	all-c	Sub-Saharan Africa	PNG	mean	-2.13751
deaths_atr	all-rf	all-c	Sub-Saharan Africa	PNG	low	-2.93188
deaths_atr	all-rf	all-c	Sub-Saharan Africa	PNG	high	-1.34314
deaths_atr	all-rf	all-c	Sub-Saharan Africa	SLB	mean	-0.27665
deaths_atr	all-rf	all-c	Sub-Saharan Africa	SLB	low	-0.375667
deaths_atr	all-rf	all-c	Sub-Saharan Africa	SLB	high	-0.177633
deaths_atr	all-rf	all-c	Sub-Saharan Africa	THA	mean	-29.795
deaths_atr	all-rf	all-c	Sub-Saharan Africa	THA	low	-39.3229
deaths_atr	all-rf	all-c	Sub-Saharan Africa	THA	high	-20.2671
deaths_atr	all-rf	all-c	Sub-Saharan Africa	VUT	mean	-0.567328
deaths_atr	all-rf	all-c	Sub-Saharan Africa	VUT	low	-0.772157
deaths_atr	all-rf	all-c	Sub-Saharan Africa	VUT	high	-0.3625
deaths_atr	all-rf	all-c	Sub-Saharan Africa	ARG	mean	-24.0549
deaths_atr	all-rf	all-c	Sub-Saharan Africa	ARG	low	-33.8719
deaths_atr	all-rf	all-c	Sub-Saharan Africa	ARG	high	-14.2379
deaths_atr	all-rf	all-c	Sub-Saharan Africa	BGD	mean	-614.893
deaths_atr	all-rf	all-c	Sub-Saharan Africa	BGD	low	-859.616
deaths_atr	all-rf	all-c	Sub-Saharan Africa	BGD	high	-370.169
deaths_atr	all-rf	all-c	Sub-Saharan Africa	BOL	mean	-0.133686
deaths_atr	all-rf	all-c	Sub-Saharan Africa	BOL	low	-0.188684
deaths_atr	all-rf	all-c	Sub-Saharan Africa	BOL	high	-0.078688
deaths_atr	all-rf	all-c	Sub-Saharan Africa	BWA	mean	-297.854
deaths_atr	all-rf	all-c	Sub-Saharan Africa	BWA	low	-390.208
deaths_atr	all-rf	all-c	Sub-Saharan Africa	BWA	high	-205.501
deaths_atr	all-rf	all-c	Sub-Saharan Africa	CPV	mean	-11.1327
deaths_atr	all-rf	all-c	Sub-Saharan Africa	CPV	low	-15.4773
deaths_atr	all-rf	all-c	Sub-Saharan Africa	CPV	high	-6.78804
deaths_atr	all-rf	all-c	Sub-Saharan Africa	ECU	mean	-0.345575
deaths_atr	all-rf	all-c	Sub-Saharan Africa	ECU	low	-0.444582
deaths_atr	all-rf	all-c	Sub-Saharan Africa	ECU	high	-0.246569
deaths_atr	all-rf	all-c	Sub-Saharan Africa	ETH	mean	-20.025
deaths_atr	all-rf	all-c	Sub-Saharan Africa	ETH	low	-28.3652
deaths_atr	all-rf	all-c	Sub-Saharan Africa	ETH	high	-11.6847
deaths_atr	all-rf	all-c	Sub-Saharan Africa	GAB	mean	-27.5082
deaths_atr	all-rf	all-c	Sub-Saharan Africa	GAB	low	-38.4784
deaths_atr	all-rf	all-c	Sub-Saharan Africa	GAB	high	-16.538
deaths_atr	all-rf	all-c	Sub-Saharan Africa	GHA	mean	-299.722
deaths_atr	all-rf	all-c	Sub-Saharan Africa	GHA	low	-382.806
deaths_atr	all-rf	all-c	Sub-Saharan Africa	GHA	high	-216.639
deaths_atr	all-rf	all-c	Sub-Saharan Africa	GTM	mean	-1.5354
deaths_atr	all-rf	all-c	Sub-Saharan Africa	GTM	low	-1.94442
deaths_atr	all-rf	all-c	Sub-Saharan Africa	GTM	high	-1.12637
deaths_atr	all-rf	all-c	Sub-Saharan Africa	HND	mean	-0.91461
deaths_atr	all-rf	all-c	Sub-Saharan Africa	HND	low	-1.16201
deaths_atr	all-rf	all-c	Sub-Saharan Africa	HND	high	-0.667209
deaths_atr	all-rf	all-c	Sub-Saharan Africa	IND	mean	-5574.74
deaths_atr	all-rf	all-c	Sub-Saharan Africa	IND	low	-7369.01
deaths_atr	all-rf	all-c	Sub-Saharan Africa	IND	high	-3780.47
deaths_atr	all-rf	all-c	Sub-Saharan Africa	IRN	mean	-115.975
deaths_atr	all-rf	all-c	Sub-Saharan Africa	IRN	low	-154.972
deaths_atr	all-rf	all-c	Sub-Saharan Africa	IRN	high	-76.9774
deaths_atr	all-rf	all-c	Sub-Saharan Africa	ISR	mean	-34.8126
deaths_atr	all-rf	all-c	Sub-Saharan Africa	ISR	low	-47.7443
deaths_atr	all-rf	all-c	Sub-Saharan Africa	ISR	high	-21.8808
deaths_atr	all-rf	all-c	Sub-Saharan Africa	MDV	mean	-48.2818
deaths_atr	all-rf	all-c	Sub-Saharan Africa	MDV	low	-61.5875
deaths_atr	all-rf	all-c	Sub-Saharan Africa	MDV	high	-34.976
deaths_atr	all-rf	all-c	Sub-Saharan Africa	MEX	mean	-9.11624
deaths_atr	all-rf	all-c	Sub-Saharan Africa	MEX	low	-11.8841
deaths_atr	all-rf	all-c	Sub-Saharan Africa	MEX	high	-6.34841
deaths_atr	all-rf	all-c	Sub-Saharan Africa	NAM	mean	-361.241
deaths_atr	all-rf	all-c	Sub-Saharan Africa	NAM	low	-481.324
deaths_atr	all-rf	all-c	Sub-Saharan Africa	NAM	high	-241.157
deaths_atr	all-rf	all-c	Sub-Saharan Africa	NIC	mean	-0.419433
deaths_atr	all-rf	all-c	Sub-Saharan Africa	NIC	low	-0.520741
deaths_atr	all-rf	all-c	Sub-Saharan Africa	NIC	high	-0.318125
deaths_atr	all-rf	all-c	Sub-Saharan Africa	NPL	mean	-21.2756
deaths_atr	all-rf	all-c	Sub-Saharan Africa	NPL	low	-29.9551
deaths_atr	all-rf	all-c	Sub-Saharan Africa	NPL	high	-12.596
deaths_atr	all-rf	all-c	Sub-Saharan Africa	PAK	mean	-120.167
deaths_atr	all-rf	all-c	Sub-Saharan Africa	PAK	low	-188.746
deaths_atr	all-rf	all-c	Sub-Saharan Africa	PAK	high	-51.5879
deaths_atr	all-rf	all-c	Sub-Saharan Africa	PAN	mean	-2.84221
deaths_atr	all-rf	all-c	Sub-Saharan Africa	PAN	low	-3.58304
deaths_atr	all-rf	all-c	Sub-Saharan Africa	PAN	high	-2.10138
deaths_atr	all-rf	all-c	Sub-Saharan Africa	PER	mean	-0.59191
deaths_atr	all-rf	all-c	Sub-Saharan Africa	PER	low	-0.753131
deaths_atr	all-rf	all-c	Sub-Saharan Africa	PER	high	-0.430689
deaths_atr	all-rf	all-c	Sub-Saharan Africa	PRY	mean	-0.161157
deaths_atr	all-rf	all-c	Sub-Saharan Africa	PRY	low	-0.228216
deaths_atr	all-rf	all-c	Sub-Saharan Africa	PRY	high	-0.0940988
deaths_atr	all-rf	all-c	Sub-Saharan Africa	RWA	mean	-204.227
deaths_atr	all-rf	all-c	Sub-Saharan Africa	RWA	low	-260.015
deaths_atr	all-rf	all-c	Sub-Saharan Africa	RWA	high	-148.439
deaths_atr	all-rf	all-c	Sub-Saharan Africa	SLV	mean	-5.74085
deaths_atr	all-rf	all-c	Sub-Saharan Africa	SLV	low	-8.12073
deaths_atr	all-rf	all-c	Sub-Saharan Africa	SLV	high	-3.36097
deaths_atr	all-rf	all-c	Sub-Saharan Africa	SWZ	mean	-164.357
deaths_atr	all-rf	all-c	Sub-Saharan Africa	SWZ	low	-218.133
deaths_atr	all-rf	all-c	Sub-Saharan Africa	SWZ	high	-110.582
deaths_atr	all-rf	all-c	Sub-Saharan Africa	TUR	mean	-343.877
deaths_atr	all-rf	all-c	Sub-Saharan Africa	TUR	low	-493.792
deaths_atr	all-rf	all-c	Sub-Saharan Africa	TUR	high	-193.961
deaths_atr	all-rf	all-c	Sub-Saharan Africa	VEN	mean	-3.27357
deaths_atr	all-rf	all-c	Sub-Saharan Africa	VEN	low	-4.75497
deaths_atr	all-rf	all-c	Sub-Saharan Africa	VEN	high	-1.79218
deaths_atr	all-rf	all-c	Sub-Saharan Africa	ZAF	mean	-812.217
deaths_atr	all-rf	all-c	Sub-Saharan Africa	ZAF	low	-1139.07
deaths_atr	all-rf	all-c	Sub-Saharan Africa	ZAF	high	-485.366
deaths_atr	all-rf	all-c	Sub-Saharan Africa	ZWE	mean	-41.0462
deaths_atr	all-rf	all-c	Sub-Saharan Africa	ZWE	low	-55.1868
deaths_atr	all-rf	all-c	Sub-Saharan Africa	ZWE	high	-26.9056
deaths_atr	all-rf	all-c	Sub-Saharan Africa	AUS	mean	-60.1044
deaths_atr	all-rf	all-c	Sub-Saharan Africa	AUS	low	-75.1037
deaths_atr	all-rf	all-c	Sub-Saharan Africa	AUS	high	-45.105
deaths_atr	all-rf	all-c	Sub-Saharan Africa	JPN	mean	-716.864
deaths_atr	all-rf	all-c	Sub-Saharan Africa	JPN	low	-920.635
deaths_atr	all-rf	all-c	Sub-Saharan Africa	JPN	high	-513.093
deaths_atr	all-rf	all-c	Sub-Saharan Africa	KOR	mean	-93.8336
deaths_atr	all-rf	all-c	Sub-Saharan Africa	KOR	low	-122.034
deaths_atr	all-rf	all-c	Sub-Saharan Africa	KOR	high	-65.633
deaths_atr	all-rf	all-c	Sub-Saharan Africa	NZL	mean	-31.8821
deaths_atr	all-rf	all-c	Sub-Saharan Africa	NZL	low	-40.5977
deaths_atr	all-rf	all-c	Sub-Saharan Africa	NZL	high	-23.1665
deaths_atr	all-rf	all-c	Sub-Saharan Africa	ALB	mean	-8.48056
deaths_atr	all-rf	all-c	Sub-Saharan Africa	ALB	low	-10.8379
deaths_atr	all-rf	all-c	Sub-Saharan Africa	ALB	high	-6.12322
deaths_atr	all-rf	all-c	Sub-Saharan Africa	ARM	mean	-19.4591
deaths_atr	all-rf	all-c	Sub-Saharan Africa	ARM	low	-26.1037
deaths_atr	all-rf	all-c	Sub-Saharan Africa	ARM	high	-12.8145
deaths_atr	all-rf	all-c	Sub-Saharan Africa	AZE	mean	-36.3608
deaths_atr	all-rf	all-c	Sub-Saharan Africa	AZE	low	-50.6999
deaths_atr	all-rf	all-c	Sub-Saharan Africa	AZE	high	-22.0216
deaths_atr	all-rf	all-c	Sub-Saharan Africa	BIH	mean	-36.4182
deaths_atr	all-rf	all-c	Sub-Saharan Africa	BIH	low	-49.5184
deaths_atr	all-rf	all-c	Sub-Saharan Africa	BIH	high	-23.318
deaths_atr	all-rf	all-c	Sub-Saharan Africa	BLR	mean	-241.169
deaths_atr	all-rf	all-c	Sub-Saharan Africa	BLR	low	-334.595
deaths_atr	all-rf	all-c	Sub-Saharan Africa	BLR	high	-147.743
deaths_atr	all-rf	all-c	Sub-Saharan Africa	GEO	mean	-21.7719
deaths_atr	all-rf	all-c	Sub-Saharan Africa	GEO	low	-30.2994
deaths_atr	all-rf	all-c	Sub-Saharan Africa	GEO	high	-13.2443
deaths_atr	all-rf	all-c	Sub-Saharan Africa	KAZ	mean	-66.0345
deaths_atr	all-rf	all-c	Sub-Saharan Africa	KAZ	low	-84.4951
deaths_atr	all-rf	all-c	Sub-Saharan Africa	KAZ	high	-47.574
deaths_atr	all-rf	all-c	Sub-Saharan Africa	KGZ	mean	-29.6956
deaths_atr	all-rf	all-c	Sub-Saharan Africa	KGZ	low	-38.2169
deaths_atr	all-rf	all-c	Sub-Saharan Africa	KGZ	high	-21.1743
deaths_atr	all-rf	all-c	Sub-Saharan Africa	MDA	mean	-13.7858
deaths_atr	all-rf	all-c	Sub-Saharan Africa	MDA	low	-19.7328
deaths_atr	all-rf	all-c	Sub-Saharan Africa	MDA	high	-7.83887
deaths_atr	all-rf	all-c	Sub-Saharan Africa	MKD	mean	-21.2446
deaths_atr	all-rf	all-c	Sub-Saharan Africa	MKD	low	-28.3823
deaths_atr	all-rf	all-c	Sub-Saharan Africa	MKD	high	-14.1069
deaths_atr	all-rf	all-c	Sub-Saharan Africa	MNE	mean	-18.756
deaths_atr	all-rf	all-c	Sub-Saharan Africa	MNE	low	-25.0957
deaths_atr	all-rf	all-c	Sub-Saharan Africa	MNE	high	-12.4163
deaths_atr	all-rf	all-c	Sub-Saharan Africa	RUS	mean	-3363.71
deaths_atr	all-rf	all-c	Sub-Saharan Africa	RUS	low	-4672.45
deaths_atr	all-rf	all-c	Sub-Saharan Africa	RUS	high	-2054.96
deaths_atr	all-rf	all-c	Sub-Saharan Africa	SRB	mean	-101.065
deaths_atr	all-rf	all-c	Sub-Saharan Africa	SRB	low	-136.096
deaths_atr	all-rf	all-c	Sub-Saharan Africa	SRB	high	-66.0346
deaths_atr	all-rf	all-c	Sub-Saharan Africa	UKR	mean	-243.789
deaths_atr	all-rf	all-c	Sub-Saharan Africa	UKR	low	-338.113
deaths_atr	all-rf	all-c	Sub-Saharan Africa	UKR	high	-149.466
deaths_atr	all-rf	all-c	Sub-Saharan Africa	AUT	mean	-253.937
deaths_atr	all-rf	all-c	Sub-Saharan Africa	AUT	low	-331.811
deaths_atr	all-rf	all-c	Sub-Saharan Africa	AUT	high	-176.064
deaths_atr	all-rf	all-c	Sub-Saharan Africa	BEL	mean	-811.538
deaths_atr	all-rf	all-c	Sub-Saharan Africa	BEL	low	-1074.38
deaths_atr	all-rf	all-c	Sub-Saharan Africa	BEL	high	-548.692
deaths_atr	all-rf	all-c	Sub-Saharan Africa	CHE	mean	-472.222
deaths_atr	all-rf	all-c	Sub-Saharan Africa	CHE	low	-599.905
deaths_atr	all-rf	all-c	Sub-Saharan Africa	CHE	high	-344.54
deaths_atr	all-rf	all-c	Sub-Saharan Africa	CYP	mean	-8.27222
deaths_atr	all-rf	all-c	Sub-Saharan Africa	CYP	low	-10.6014
deaths_atr	all-rf	all-c	Sub-Saharan Africa	CYP	high	-5.94307
deaths_atr	all-rf	all-c	Sub-Saharan Africa	DEU	mean	-3088.48
deaths_atr	all-rf	all-c	Sub-Saharan Africa	DEU	low	-4111.39
deaths_atr	all-rf	all-c	Sub-Saharan Africa	DEU	high	-2065.57
deaths_atr	all-rf	all-c	Sub-Saharan Africa	DNK	mean	-273.087
deaths_atr	all-rf	all-c	Sub-Saharan Africa	DNK	low	-375.266
deaths_atr	all-rf	all-c	Sub-Saharan Africa	DNK	high	-170.908
deaths_atr	all-rf	all-c	Sub-Saharan Africa	ESP	mean	-449.872
deaths_atr	all-rf	all-c	Sub-Saharan Africa	ESP	low	-611.579
deaths_atr	all-rf	all-c	Sub-Saharan Africa	ESP	high	-288.164
deaths_atr	all-rf	all-c	Sub-Saharan Africa	FIN	mean	-217.168
deaths_atr	all-rf	all-c	Sub-Saharan Africa	FIN	low	-289.876
deaths_atr	all-rf	all-c	Sub-Saharan Africa	FIN	high	-144.46
deaths_atr	all-rf	all-c	Sub-Saharan Africa	FRA	mean	-2203.07
deaths_atr	all-rf	all-c	Sub-Saharan Africa	FRA	low	-2929.31
deaths_atr	all-rf	all-c	Sub-Saharan Africa	FRA	high	-1476.83
deaths_atr	all-rf	all-c	Sub-Saharan Africa	GBR	mean	-3182.45
deaths_atr	all-rf	all-c	Sub-Saharan Africa	GBR	low	-4345.17
deaths_atr	all-rf	all-c	Sub-Saharan Africa	GBR	high	-2019.73
deaths_atr	all-rf	all-c	Sub-Saharan Africa	GRC	mean	-174.709
deaths_atr	all-rf	all-c	Sub-Saharan Africa	GRC	low	-235.201
deaths_atr	all-rf	all-c	Sub-Saharan Africa	GRC	high	-114.216
deaths_atr	all-rf	all-c	Sub-Saharan Africa	IRL	mean	-201.708
deaths_atr	all-rf	all-c	Sub-Saharan Africa	IRL	low	-275.941
deaths_atr	all-rf	all-c	Sub-Saharan Africa	IRL	high	-127.475
deaths_atr	all-rf	all-c	Sub-Saharan Africa	ISL	mean	-10.5373
deaths_atr	all-rf	all-c	Sub-Saharan Africa	ISL	low	-14.1849
deaths_atr	all-rf	all-c	Sub-Saharan Africa	ISL	high	-6.88967
deaths_atr	all-rf	all-c	Sub-Saharan Africa	ITA	mean	-2304.69
deaths_atr	all-rf	all-c	Sub-Saharan Africa	ITA	low	-2965.94
deaths_atr	all-rf	all-c	Sub-Saharan Africa	ITA	high	-1643.45
deaths_atr	all-rf	all-c	Sub-Saharan Africa	LUX	mean	-39.167
deaths_atr	all-rf	all-c	Sub-Saharan Africa	LUX	low	-51.0798
deaths_atr	all-rf	all-c	Sub-Saharan Africa	LUX	high	-27.2541
deaths_atr	all-rf	all-c	Sub-Saharan Africa	NLD	mean	-2146.13
deaths_atr	all-rf	all-c	Sub-Saharan Africa	NLD	low	-3004
deaths_atr	all-rf	all-c	Sub-Saharan Africa	NLD	high	-1288.25
deaths_atr	all-rf	all-c	Sub-Saharan Africa	NOR	mean	-161.802
deaths_atr	all-rf	all-c	Sub-Saharan Africa	NOR	low	-229.723
deaths_atr	all-rf	all-c	Sub-Saharan Africa	NOR	high	-93.8812
deaths_atr	all-rf	all-c	Sub-Saharan Africa	PRT	mean	-876.697
deaths_atr	all-rf	all-c	Sub-Saharan Africa	PRT	low	-1188.21
deaths_atr	all-rf	all-c	Sub-Saharan Africa	PRT	high	-565.181
deaths_atr	all-rf	all-c	Sub-Saharan Africa	SWE	mean	-468.284
deaths_atr	all-rf	all-c	Sub-Saharan Africa	SWE	low	-617.603
deaths_atr	all-rf	all-c	Sub-Saharan Africa	SWE	high	-318.965
deaths_atr	all-rf	all-c	Sub-Saharan Africa	MLT	mean	-13.2868
deaths_atr	all-rf	all-c	Sub-Saharan Africa	MLT	low	-19.2276
deaths_atr	all-rf	all-c	Sub-Saharan Africa	MLT	high	-7.34594
deaths_atr	all-rf	all-c	Sub-Saharan Africa	AFG	mean	-38.3247
[truncated: 933,383+ more rows]
